# Supplementary material for: Occurrence and evolution of cannibal behaviour in extant snakes
Source: Biol Rev Camb Philos Soc. 2025 Nov 2;101(2):644–64. doi: 10.1111/brv.70097 (PMC12965861; doi:10.1111/brv.70097)
Supplement: Supplementary file 1 — Appendix S1. Raw data set on snake cannibalism events, containing taxonomic information, diet, sex, size, age, event type, ingestion direction, country, year, and publication type. [file BRV-101-644-s002.xlsx]

## Sheet: S1
								Predator			Prey									Artigo
Genus	Species	Subspecies	Species name in source	Current taxonomic species name	Family	Diet	Ophiophagy	Sex	SVL (cm)	TTL (cm)	Sex	SVL (cm)	TTL (cm)	Age	Events type	Occurrence type	Ingestion direction	Country	Locality	Year	Publication type	Bibliography (cannibalism)	Bibliography (ophiophagy)
Micrurus	pyrrhocryptus		Micrurus pyrrhocryptus pyrrhocryptus	Micrurus pyrrhocryptus	Elapidae	Serpentiform species	Yes	-	-	-	-	-	-	-	UND	Captivity	-	Argentina	-	1964	Other	Abalos, J. W., Baez, E. C. & Nader, R. (1964). Serpientes de Santiago del Estero (Republica Argentina). Acta Zoologica Lilloana 20, 211–283.	Silva-Jr, N. J. & Aird, S. D. (2001). Prey specificity, comparative lethality and compositional differences of coral snake venoms. Comparative Biochemistry and Physiology Part C: Toxicology & Pharmacology 128(3), 425–456.
Chilabothrus	inornatus		Epicrates inornatus	Chilabothrus inornatus	Boidae	Generalist	No	-	100	150	-	-	50	Juvenile	UND	Nature	Head	Puerto Rico	-	2004	Short communication	Acevedo-Torres, M. A., López, N. R. & Ruiz-Jaen, M. C. (2005). Epicrates inornatus (Puerto Rican Boa). Cannibalism. Natural History note. Herpetological Review 36(2), 195.	-
Python	molurus			Python molurus	Pythonidae	Generalist	Yes	-	-	-	-	-	-	Neonate	CBO	Captivity	-	India	-	1976	Short communication	Acharjyo, L. N. & Misra, R. (1976). Aspects of reproduction and growth of the Indian python, Python molurus, in captivity. British Journal of Herpetology 5(7), 562–565.	Visvanathan, A., Anne, S., Kolli, A. K. & Vangari, S. M. (2022). Snakes of Telangana: An annotated checklist with new locality records and notes on natural history. Reptiles & Amphibians 29(1), 279–285.
Helicops	infrataeniatus			Helicops infrataeniatus	Dipsadidae	Fishes	No	-	-	-	-	-	-	-	CBO	Captivity	-	Uruguay	-	1997	Other	Achaval, F. & Olmos, A. (1997). Anfibios y Reptiles del Uruguay. Barreiro y Ramos, Montevideo, Uruguay.	-
Psammophis	phillipsii			Psammophis phillipsii	Psammophiidae	Lizards	Yes	-	-	-	-	-	-	-	UND	Dissection	-	Nigeria	-	2003	Full length article	Akani, G. C., Eniang, E. A., Ekpo, I. J., Angelici, F. M. & Luiselli, L. (2003). Food habits of the snake Psammophis phillipsi from the continuous rain-forest region of southern Nigeria (West Africa). Journal of Herpetology 37(1), 208–211.	Akani, G. C., Eniang, E. A., Ekpo, I. J., Angelici, F. M. & Luiselli, L. (2003). Food habits of the snake Psammophis phillipsi from the continuous rain-forest region of southern Nigeria (West Africa). Journal of Herpetology 37(1), 208–211.
Siphlophis	compressus			Siphlophis compressus	Dipsadidae	Lizards	Yes	-	-	100	-	-	100	Adult	UND	Nature	-	Trinidad and Tobago	Trinidad Island	2007	Short communication	Alemu I, J. B. & Rowley, J. J. L. (2008). Siphlophis compressus (Red-eyed Liana Snake). Cannibalism. Herpetological Review 39(4), 472–473.	Maschio, G. F. (2008). História natural e ecologia das serpentes da Floresta Nacional de Caxiuanã, Melgaço/Portel, Pará, Brasil. PhD thesis: Museu Paraense Emílio Goeldi, Belém, Pará, Brazil.
Sistrurus	miliarius			Sistrurus miliarius	Viperidae	Generalist	Yes	-	-	-	-	-	-	-	UND	-	-	United States	-	1950	Short communication	Allen, E. R. & Neill, W. T. (1950). The pygmy rattlesnakes. Florida Wildlife 5, 10-11.	Behler, J. L. & King, F. W. (1979). National Audubon Society Field Guide to Reptiles and Amphibians: North America. Knopf, New York, NY.
Agkistrodon	piscivorus		Agkistrodon piscivorus piscivorus	Agkistrodon piscivorus	Viperidae	Generalist	Yes	-	-	-	-	-	-	-	UND	Captivity	-	United States	-	1948	Short communication	Allen, E. R. & Swindell, D. (1948). Cottonmouth moccasin of Florida. Herpetologica 4, 1-16.	Graham, S. P., Connell, M. R. & Gray, K. M. (2010). Agkistrodon piscivorus (Cottonmouth). Diet. Herpetological Review 41(1), 88–89.
Thamnodynastes	pallidus		Dryophylax pallidus	Thamnodynastes pallidus	Dipsadidae	Amphibians	No	-	-	-	-	-	-	-	UND	Captivity	-	Brazil	-	1933	Full length article	Amaral, A. (1933). Mecanismo e gênero de alimentação das serpentes do Brasil. (1933). Boletim Biológico 1(1), 2-4.	-
Micrurus	ibiboboca			Micrurus ibiboboca	Elapidae	Serpentiform species	Yes	-	-	-	-	-	-	-	UND	-	-	Brazil	-	1933	Full length article	Amaral, A. (1933). Mecanismo e gênero de alimentação das serpentes do Brasil. (1933). Boletim Biológico 1(1), 2-4.	Roze, J. A. (1996). Coral snakes of the Americas: biology, identification, and venoms. Krieger, Malabar, India.
Lampropeltis	getula		Lampropeltis getulus	Lampropeltis getula	Colubridae	Generalist	Yes	-	-	-	-	-	-	Adult	UND	Nature	-	United States	-	1892	Short communication	Anonymous (1892). Cannibal snakes. Forest and stream 39, 7.	Brown, E. E. (1979). Some snake food records from the Carolinas. Brimleyana (1), 113–124.
Nerodia	sipedon			Nerodia sipedon	Natricidae	Amphibians and fishes	Yes	-	-	-	-	-	-	Juvenile	UND	Captivity	-	-	-	1892	Short communication	Anonymous (1892). Cannibal snakes. Forest and stream 39, 7.	Himes, J. (2003). Diet composition of Nerodia sipedon (Serpentes: Colubridae) and its dietary overlap with, and chemical recognition of Agkistrodon piscivorus (Serpentes: Viperidae). Amphibia-Reptilia 24(2), 181–188.
Mesotes	rutilus		Thamnodynastes rutilus	Mesotes rutilus	Dipsadidae	Amphibians	No	F	-	-	M	-	-	Neonate	CBO	Captivity	-	Brazil	-	1998	Full length article	Araújo, M. E., Cotta, G. A. & Assis, V. B. (1998). Parturition and morphological aspects of Thamnodynastes rutilus (Serpentes: Colubridae). Revista Nordestina de Biologia 12, 75-82.	-
Eunectes	notaeus			Eunectes notaeus	Boidae	Generalist	Yes	F	253	-	F	125	-	Juvenile	UND	Dissection	Head	Argentina	Formosa	2009	Short communication	Barros, M. M., Draque, J. F., Micucci, P. A. & Waller, T. (2011). Eunectes notaeus (yellow anaconda). Diet/cannibalism. Herpetological Review 42(2), 290-291.	Miranda, E. D., Ribeiro‐Jr, R. P., Camera, B. F., Barros, M., Draque, J., Micucci, P., Waller, T. & Strüssmann, C. (2017). Penny and penny laid up will be many: large yellow anacondas do not disregard small prey. Journal of Zoology 301(4), 301–309.
Boa	constrictor			Boa constrictor	Boidae	Generalist	Yes	-	-	335	-	-	274	Adult	UND	Captivity	-	United Kingdom	-	1894	Short communication	Bartlett, A. D. (1894). On a single case of one snake swallowing another in the society's reptile house. Proceedings of the Zoological Society of London 1894, 669–670.	Barbosa, V. D. N., Amaral, J. M. D. S., dos Santos, S. S., da Silva, E. F., Linnik, J. & Franca, F. G. R. (2022). An unusual record of ophiophagy and necrophagy in the Common Boa Boa constrictor in the Brazilian Atlantic Forest. Herpetological Bulletin 159, 44–45.
Vipera	ammodytes			Vipera ammodytes	Viperidae	Generalist	Yes	-	-	-	-	-	-	Juvenile	UND	Nature	-	Serbia	-	1979	Short communication	Beskov, V. & Nankinov, D. (1979). Materialien uber die ornithophage der Schlangen im Gebirge "Malesihevska". Ecology 5, 55–63.	Arsovski, D., Ajtić, R., Golubović, A., Trajčeska, I., Đorđević, S., Anđelković, M., Bonnet, X. & Tomović, L. (2014). Two fangs good, a hundred legs better: juvenile viper devoured by an adult centipede it had ingested. Ecologica Montenegrina 1(1), 6–8.
Bothrops	insularis			Bothrops insularis	Viperidae	Birds	Yes	-	-	-	-	-	-	-	UND	-	-	Brazil	-	1986	Other	Biasi, P., Federsoni Jr, P. A., Buononato, M. A. & Puorto, G. (1986). Comportamento de Bothrops insularis (Amaral)–Ilha da Queimada Grande–São Paulo–Brasil (Serpentes-Viperidae-Crotalinae). Resumos do XIII Congresso Brasileiro de Zoologia 1, 180.	Martins, M., Marques, O. A. & Sazima, I. (2002). Ecological and phylogenetic correlates of feeding habits in Neotropical pitvipers of the genus Bothrops. In Biology of the Vipers (ed. Gordon W. Schuett), pp. 307-328. Eagle Mountain Pub, Utah.
Vipera	ammodytes			Vipera ammodytes	Viperidae	Generalist	Yes	-	-	-	-	-	-	Juvenile	UND	Nature	-	Germany	-	1983	Full length article	Biella, H. J. (1983). Die Sandotter, Vipera ammodytes. Neue Brehm Bucherei (558), 84.	Arsovski, D., Ajtić, R., Golubović, A., Trajčeska, I., Đorđević, S., Anđelković, M., Bonnet, X. & Tomović, L. (2014). Two fangs good, a hundred legs better: juvenile viper devoured by an adult centipede it had ingested. Ecologica Montenegrina 1(1), 6–8.
Calloselasma	rhodostoma			Calloselasma rhodostoma	Viperidae	Generalist	Yes	-	-	-	-	-	-	Juvenile	CBO	Captivity	-	United States	-	1981	Short communication	Blody, D. A. (1983). Calloselasma rhodostoma (Malayan pit viper). Food. Herpetological Review 14(3), 74.	Daltry, J. C., Wüster, W. & Thorpe, R. S. (1998). Intraspecific Variation in the Feeding Ecology of the Crotaline Snake Calloselasma rhodostoma in Southeast Asia. Journal of Herpetology 32(2), 198–205.
Echis	carinatus			Echis carinatus	Viperidae	Generalist	No	-	-	-	-	-	-	-	UND	Nature	-	Uzbekistan	-	1965	Other	Bogdanov, O. P. (1965). Ecology of reptiles of Middle Asia. “Nauka”, Tashkent, UZ.	-
Elaphe	dione			Elaphe dione	Colubridae	Small mammals	No	-	-	-	-	-	-	-	UND	Nature	-	Uzbekistan	-	1965	Other	Bogdanov, O. P. (1965). Ecology of reptiles of Middle Asia. “Nauka”, Tashkent, UZ.	-
Gloydius	halys		Agkistrodon halys	Gloydius halys	Viperidae	Generalist	Yes	-	-	-	-	-	-	-	UND	-	-	Uzbekistan	-	1965	Other	Bogdanov, O. P. (1965). Ecology of reptiles of Middle Asia. “Nauka”, Tashkent, UZ.	Parkinson, C. L. (1999). Molecular systematics and biogeographical history of pitvipers as determined by mitochondrial ribosomal DNA sequences. Copeia 1999(2), 576–586.
Ptyas	mucosa			Ptyas mucosa	Colubridae	Generalist	Yes	-	-	-	-	-	-	-	UND	Nature	-	-	-	1965	Other	Bogdanov, O. P. (1965). Ecology of reptiles of Middle Asia. “Nauka”, Tashkent, UZ.	Wall, F. (1904). Cannibalism in snakes. The Journal of Bombay Natural History Society 15, 524–525.
Vipera	ammodytes			Vipera ammodytes	Viperidae	Generalist	Yes	-	-	-	-	-	-	Juvenile	UND	Nature	-	Croatia	-	1923	Short communication	Bolkay, S. J. (1923). On a case of cannibalism among Vipera ammodytes L. Glasnik Hrvatskoga prirodoslovnoga društva 35, 16.	Arsovski, D., Ajtić, R., Golubović, A., Trajčeska, I., Đorđević, S., Anđelković, M., Bonnet, X. & Tomović, L. (2014). Two fangs good, a hundred legs better: juvenile viper devoured by an adult centipede it had ingested. Ecologica Montenegrina 1(1), 6–8.
Epicrates	cenchria			Epicrates cenchria	Boidae	Generalist	No	F	-	-	-	-	-	Undeveloped offspring	MC	Captivity	-	-	-	1976	Other	Boos, H. (1976). Behavioral information needed. American Association of Zoological Parks and Aquariums Newsletter 17, 13.	-
Erythrolamprus	miliaris		Liophis miliaris	Erythrolamprus miliaris	Dipsadidae	Amphibians and fishes	Yes	F	17.1	21.2	F	13.5	17.6	Juvenile	CBO	Captivity	Head	Brazil	-	2006	Short communication	Braz, H.B.P., Lopes, P.H., Rocha, M.M.T., & Furtado, M.F.D. (2006). Liophis miliaris (Common Water Snake): Cannibalism. Herpetological Bulletin, 97, 36-37.	Bonfiglio, F. & de Lema, T. (2006). Ofiofagia em Liophis miliaris (Serpentes, Colubridae). Biociências 14(2), 221–222.
Duberria	lutrix			Duberria lutrix	Pseudoxyrhophiidae	Snails and slugs	No	-	-	-	-	-	-	Juvenile	UND	Captivity	-	Zimbabwe	-	1959	Other	Broadley, D. G. (1959). The herpetology of Southern Rhodesia. Museum of Comparative Zoology at Harvard College 120(1), 1–100	-
Duberria	lutrix			Duberria lutrix	Pseudoxyrhophiidae	Snails and slugs	No	-	-	-	-	-	-	Juvenile	UND	Captivity	-	Zimbabwe	-	1959	Other	Broadley, D. G. (1959). The herpetology of Southern Rhodesia. Museum of Comparative Zoology at Harvard College 120(1), 1–100	-
Duberria	lutrix			Duberria lutrix	Pseudoxyrhophiidae	Snails and slugs	No	-	-	-	-	-	-	Juvenile	UND	Captivity	-	Zimbabwe	-	1959	Other	Broadley, D. G. (1959). The herpetology of Southern Rhodesia. Museum of Comparative Zoology at Harvard College 120(1), 1–100	-
Duberria	lutrix			Duberria lutrix	Pseudoxyrhophiidae	Snails and slugs	No	-	-	-	-	-	-	Juvenile	UND	Captivity	-	Zimbabwe	-	1959	Other	Broadley, D. G. (1959). The herpetology of Southern Rhodesia. Museum of Comparative Zoology at Harvard College 120(1), 1–100	-
Duberria	lutrix			Duberria lutrix	Pseudoxyrhophiidae	Snails and slugs	No	-	-	-	-	-	-	Juvenile	UND	Captivity	-	Zimbabwe	-	1959	Other	Broadley, D. G. (1959). The herpetology of Southern Rhodesia. Museum of Comparative Zoology at Harvard College 120(1), 1–100	-
Duberria	lutrix			Duberria lutrix	Pseudoxyrhophiidae	Snails and slugs	No	-	-	-	-	-	-	Juvenile	UND	Captivity	-	Zimbabwe	-	1959	Other	Broadley, D. G. (1959). The herpetology of Southern Rhodesia. Museum of Comparative Zoology at Harvard College 120(1), 1–100	-
Elapsoidea	semiannulata			Elapsoidea semiannulata	Elapidae	Mammals	No	-	-	-	-	-	-	Juvenile	UND	Captivity	-	Zimbabwe	-	1971	Full length article	Broadley, D. G. (1971). A revision of the African snake genus Elapsoidea Bocage (Elapidae). Occasional Papers of the National Museums of Southern Rhodesia 32(4), 577-626.	-
Bitis	arietans			Bitis arietans	Viperidae	Generalist	Yes	-	-	-	-	-	-	-	UND	Captivity	-	-	-	1932	Short communication	Broadley, D. G. (1974). Ophiophagy in Bitis arietans in Zambia. The Journal of the Herpetological Association of Africa 12(1), 30–31.	Broadley, D. G. (1974). Ophiophagy in Bitis arietans in Zambia. The Journal of the Herpetological Association of Africa 12(1), 30–31.
Dispholidus	typus			Dispholidus typus	Colubridae	Lizards and anurans	Yes	-	-	-	-	-	-	-	UND	-	-	-	-	1983	Other	Broadley, D. G. (1983). FitzSimons' snakes of southern Africa.	-
Chilorhinophis	gerardi			Chilorhinophis gerardi	Atractaspididae	Lizards and snakes	No	F	-	46	M	-	-	-	UND	Captivity	-	Zimbabwe	-	1975	Other	Broadley, D. G. & Cock, E. V. (1975). Snakes of Rhodesia. Longman Rhodesia, Salisbury, Rhodesia.	Henderson, R. W. & Sajdak, R. A. (1996). Diets of West Indian racers (Colubridae: Alsophis): composition and biogeographic implications. In Contributions to West Indian herpetology: a tribute to Albert Schwartz (ed. R. Powell & R. W. Henderson), pp. 327-338. Society for the Study of Amphibians and Reptiles, Ithaca (New York).
Nerodia	sipedon		Natrix sipedon sipedon	Nerodia sipedon	Natricidae	Amphibians and fishes	Yes	-	-	-	-	-	-	-	UND	Captivity	-	United States	-	1938	Full length article	Brown, E. E. (1958). Feeding habits of the northern water snake, Natrix sipedon sipedon Linnaeus. Zoologica 43, 55–71.	Himes, J. (2003). Diet composition of Nerodia sipedon (Serpentes: Colubridae) and its dietary overlap with, and chemical recognition of Agkistrodon piscivorus (Serpentes: Viperidae). Amphibia-Reptilia 24(2), 181–188.
Coluber	constrictor			Coluber constrictor constrictor	Colubridae	Generalist	Yes	M	-	110	M	-	50	Juvenile	UND	Nature	-	United States	-	1979	Full length article	Brown, E. E. (1979). Some snake food records from the Carolinas. Brimleyana (1), 113–124.	Hamilton, W. J. & Pollack, J. A. (1956). The food of some colubrid snakes from Fort Benning, Georgia. Ecology 37(3), 519–526.
Boiga	cyanea			Boiga cyanea	Colubridae	Generalist	Yes	F	-	-	-	-	-	Juvenile	UND	Captivity	-	Thailand	-	1999	Full length article	Bulian, J. (1999). Observations on Boiga cyanea. Litteratura Serpentium 19(6).	Bulian, J. (1999). Observations on Boiga cyanea. Litteratura Serpentium 19(6), 175–183.
Crotalus	viridis		Crotalus viridis viridis	Crotalus viridis	Viperidae	Rodents	No	-	-	-	-	-	-	Juvenile	UND	Captivity	Tail	United States	-	1969	Short communication	Bullock, R. E. (1971). Cannibalism in captive rattlesnakes. Great Basin Naturalist 31(2), 49–50.	-
Bothrops	asper			Bothrops asper	Viperidae	Generalist	Yes	-	-	-	-	-	-	Juvenile	UND	Captivity	-	Mexico	-	1950	Full length article	Burger, W. L. & Smith, P. W. (1950). The coloration of the tail tip of young fer-de-lances: sexual dimorphism rather than adaptive coloration. Science 112(2911), 431–433.	Sasa, M., Wasko, D. K. & Lamar, W. W. (2009). Natural history of the terciopelo Bothrops asper (Serpentes: Viperidae) in Costa Rica. Toxicon 54(7), 904–922.
Agkistrodon	piscivorus			Agkistrodon piscivorus	Viperidae	Generalist	Yes	-	-	-	-	-	-	-	UND	Nature	-	United States	-	1966	Other	Burkett, R. D. (1966). Natural history of cottonmouth moccasin, Agkistrodon piscivorus (Reptilia). University of Kansas Publications Museum of Natural History 17(9), 435–491.	Graham, S. P., Connell, M. R. & Gray, K. M. (2010). Agkistrodon piscivorus (Cottonmouth). Diet. Herpetological Review 41(1), 88–89.
Agkistrodon	piscivorus			Agkistrodon piscivorus	Viperidae	Generalist	Yes	-	-	-	-	-	-	-	UND	Nature	-	United States	-	1966	Other	Burkett, R. D. (1966). Natural history of cottonmouth moccasin, Agkistrodon piscivorus (Reptilia). University of Kansas Publications Museum of Natural History 17(9), 435–491.	Graham, S. P., Connell, M. R. & Gray, K. M. (2010). Agkistrodon piscivorus (Cottonmouth). Diet. Herpetological Review 41(1), 88–89.
Bothrops	asper			Bothrops asper	Viperidae	Generalist	Yes	-	-	-	-	-	-	Juvenile	UND	Nature	-	Mexico	-	1997	Other	Buttenhoff, P. A. & Vogt, R. C. (1997). Historia natural de especies (Bothrops asper). In Historia Natural de Región de Los Tuxtlas (ed. E. González-Soriano, R. Dirzo & R. C. Vogt), pp. 478–480. Universidad Nacional Autónoma de México, Distrito Federal, México.	Sasa, M., Wasko, D. K. & Lamar, W. W. (2009). Natural history of the terciopelo Bothrops asper (Serpentes: Viperidae) in Costa Rica. Toxicon 54(7), 904–922.
Bothrops	asper			Bothrops asper	Viperidae	Generalist	Yes	F	-	56	M	34.6	-	Juvenile	UND	Dissection	Head	Mexico	-	1993	Short communication	Buttenhoff, P. A., & Vogt, R. C. (1995). Bothrops asper (Nauyaca). Cannibalism. Herpetological Review 26(3), 146–147.	Sasa, M., Wasko, D. K. & Lamar, W. W. (2009). Natural history of the terciopelo Bothrops asper (Serpentes: Viperidae) in Costa Rica. Toxicon 54(7), 904–922.
Crotalus	helleri		Crotalus viridis helleri	Crotalus helleri	Viperidae	Mammals	No	-	-	-	-	-	-	-	UND	Captivity	-	-	-	1964	Short communication	Caldwell, M. D. (1964). An instance of cannibalism in Crotalus viridis helleri. Bulletin of the Philadelphia Herpetological Society 12, 47.	-
Dendroaspis	viridis			Dendroaspis viridis	Elapidae	Birds and small mammals	No	-	-	-	-	-	-	Adult	UND	Captivity	-	-	-	1961	Other	Cansdale, G. (1955). Reptiles of West Africa. Penguin Books, London, UK.	-
Macroprotodon	mauritanicus			Macroprotodon mauritanicus	Colubridae	Reptiles	No	M	-	36	M	-	36	Adult	UND	Nature	Head	Spain	Ilha de Maiorca	2010	Short communication	Capellà, J., Mateo, J. A., Mayol, J. & Pleguezuelos, J. M. (2011). Canibalismo en Macroprotodon mauritanicus la isla de Mallorca. Boletín de la Asociación Herpetológica Española 22, 44–46.	-
Hierophis	viridiﬂavus			Hierophis viridiflavus	Colubridae	Generalist	Yes	F	107.5	-	-	-	26.6	Adult	UND	Nature	Head	Italy	Villa Borghese, Roma	1955	Full length article	Capula, M., Grano, M., Cattaneo, C. & Contini, F. (2014). Ophiophagy in Hierophis viridiflavus (Lacépède, 1789) (Serpentes, Colubridae): more than occasional. Scripta Herpetologica 2014, 49–54.	Capula, M., Grano, M., Cattaneo, C. & Contini, F. (2014). Ophiophagy in Hierophis viridiflavus (Lacépède, 1789) (Serpentes, Colubridae): more than occasional. Scripta Herpetologica 2014, 49–54.
Crotalus	ericsmithi			Crotalus ericsmithi	Viperidae	Mammals	No	-	-	-	-	-	-	-	UND	Dissection	-	Mexico	-	2024	Full length article	Carbajal-Márquez, R. A., Sigala-Rodríguez, J. J., Jones, J. M., Reyes Velasco, J. & Montaño-Ruvalcaba, C. (2024). Diet, size, and pholidosis of Crotalus ericsmithi, and new prey items for Crotalus lannomi (Serpentes: Viperidae). Phyllomedusa: Journal of Herpetology 23(1), 21–33.	-
Philodryas	patagoniensis			Philodryas patagoniensis	Dipsadidae	Generalist	Yes	-	-	-	-	-	-	-	UND	-	-	Argentina	-	1993	Other	Cei, J. M. (1993). Reptiles del noroeste, nordeste y este de la Argentina: Herpetofauna de las selvas subtropicales, Puna y Pampas. Museo Regionale di Scienze Naturali, Torino, Italy.	Hartmann, P. & Marques, O. (2005). Diet and habitat use of two sympatric species of Philodryas (Colubridae), in south Brazil. Amphibia-Reptilia 26(1), 25–31.
Micrurus	fulvius		Micrurus fulvius fulvius	Micrurus fulvius	Elapidae	Serpentiform species	Yes	-	70	-	-	20	-	Juvenile	UND	Dissection	-	United States	Volusia, Flórida	1969	Short communication	Chance, B. (1970). A note on the feeding habits of Micrurus fulvius fulvius. Bulletin of the Maryland Herpetological Society 6(3), 56.	Loveridge, A. (1938). Food of Micrurus fulvius fulvius. Copeia 1938(4), 201–202.
Philodryas	nattereri			Philodryas nattereri	Dipsadidae	Generalist	Yes	F	83.1	115.9	-	31.5	45	Juvenile	UND	Nature	-	Brazil	Moita dos Porcos, Caetité, Bahia	2018	Short communication	Coelho-Lima, A. D., Cardoso, D. T. & Passos, D. C. (2021). The short life of a juvenile neotropical snake: a record of cannibalism in Philodryas nattereri (Steindachner, 1870). Herpetology Notes 14, 843–846.	Mesquita, P. C. M. D. & Borges-Nojosa, D. M. (2009). Philodryas nattereri (Paraguay Green Racer) ophiophagy. Herpetologial Bulletin (108), 36–37.
Agkistrodon	piscivorus			Agkistrodon piscivorus	Viperidae	Generalist	Yes	-	-	-	-	-	-	-	UND	Captivity	-	United States	-	1934	Short communication	Conant, R. (1934). Two Rattlesnakes Killed by a Cottonmouth. Science 80(2078), 382–382.	Graham, S. P., Connell, M. R. & Gray, K. M. (2010). Agkistrodon piscivorus (Cottonmouth). Diet. Herpetological Review 41(1), 88–89.
Nerodia	sipedon			Nerodia sipedon	Natricidae	Amphibians and fishes	Yes	-	-	-	-	-	-	Juvenile	UND	Nature	-	United States	-	1938	Other	Conant, R. (1938). The reptiles of Ohio. The American Midland Naturalist 20(1), 1-200.	Himes, J. (2003). Diet composition of Nerodia sipedon (Serpentes: Colubridae) and its dietary overlap with, and chemical recognition of Agkistrodon piscivorus (Serpentes: Viperidae). Amphibia-Reptilia 24(2), 181–188.
Coluber	constrictor			Coluber constrictor	Colubridae	Generalist	Yes	-	-	-	-	-	-	-	UND	Dissection	-	-	-	1938	Other	Conant, R. (1938). The reptiles of Ohio. The American Midland Naturalist, 20(1), 1-200.	Klimstra, W. D. (1959b). Foods of the Racer, Coluber constrictor, in Southern Illinois. Copeia 1959(3), 210–214.
Bothrops	asper			Bothrops asper	Viperidae	Generalist	Yes	-	35	41.8	-	31.5	36.5	Juvenile	CBO	Captivity	-	Mexico	Laboratório de herpetologia vivario de la UNAM campus Iztacala	1993	Short communication	Correa-Sánchez, F., González, A., & Cano, E. G. (1998). Cannibalism in Bothrops asper. Bulletin of the Maryland Herpetological Society 34, 83–86.	Sasa, M., Wasko, D. K. & Lamar, W. W. (2009). Natural history of the terciopelo Bothrops asper (Serpentes: Viperidae) in Costa Rica. Toxicon 54(7), 904–922.
Bothrops	asper			Bothrops asper	Viperidae	Generalist	Yes	-	29.8	34.8	-	-	-	Juvenile	CBO	Captivity	-	Mexico	Laboratório de herpetologia vivario de la UNAM campus Iztacala	1993	Short communication	Correa-Sánchez, F., González, A., & Cano, E. G. (1998). Cannibalism in Bothrops asper. Bulletin of the Maryland Herpetological Society 34, 83–86.	Sasa, M., Wasko, D. K. & Lamar, W. W. (2009). Natural history of the terciopelo Bothrops asper (Serpentes: Viperidae) in Costa Rica. Toxicon 54(7), 904–922.
Bothrops	asper			Bothrops asper	Viperidae	Generalist	Yes	-	-	-	-	-	-	Juvenile	CBO	Captivity	-	Mexico	Laboratório de herpetologia vivario de la UNAM campus Iztacala	1994	Short communication	Correa-Sánchez, F., González, A., & Cano, E. G. (1998). Cannibalism in Bothrops asper. Bulletin of the Maryland Herpetological Society 34, 83–86.	Sasa, M., Wasko, D. K. & Lamar, W. W. (2009). Natural history of the terciopelo Bothrops asper (Serpentes: Viperidae) in Costa Rica. Toxicon 54(7), 904–922.
Lampropeltis	getula		Lampropeltis getulus getulus	Lampropeltis getula	Colubridae	Generalist	Yes	-	-	-	-	-	-	-	UND	Captivity	-	United States	-	1929	Full length article	Corrington, J. D. (1929). Herpetology of the Columbia, South Carolina, Region. Copeia, 172, 58–83.	Brown, E. E. (1979). Some snake food records from the Carolinas. Brimleyana (1), 113–124.
Metlapilcoatlus	nummifer		Atropoides nummifer	Metlapilcoatlus nummifer	Viperidae	Generalist	No	M	-	72	-	-	-	-	UND	Nature	-	Mexico	-	2017	Short communication	Cruz, V., Reynoso, A., Canseco, L. & Pérez, E. (2017). Atropoides nummifer (Rüppell, 1845), Cannibalism. Mesoamerican Herpetology 4(4), 934–936.	-
Crotalus	viridis		Crotalus viridis viridis	Crotalus viridis	Viperidae	Rodents	No	-	-	-	-	-	-	Juvenile	UND	Captivity	-	United States	-	1959	Short communication	Cunningham, J. D. (1959). Reproduction and Food of Some California Snakes. Herpetologica 15(1), 17–19.	-
Masticophis	flagellum			Masticophis flagellum	Colubridae	Generalist	Yes	-	-	-	-	-	-	-	UND	Captivity	-	United States	-	1959	Short communication	Cunningham, J. D. (1959). Reproduction and Food of Some California Snakes. Herpetologica 15(1), 17–19.	Johnson, S. & Blais, B. (2021). Ophiophagous Combatants: Predation on a Kingsnake (Lampropeltis sp.) by a Coachwhip (Coluber flagellum) in the Sonoran Desert. Reptiles & Amphibians 28(3), 462–464.
Coluber	constrictor			Coluber constrictor	Colubridae	Generalist	Yes	-	-	-	-	-	-	-	UND	Captivity	-	United States	-	1959	Short communication	Cunningham, J. D. (1959). Reproduction and Food of Some California Snakes. Herpetologica 15(1), 17–19.	Klimstra, W. D. (1959b). Foods of the Racer, Coluber constrictor, in Southern Illinois. Copeia 1959(3), 210–214.
Diadophis	punctatus			Diadophis punctatus	Dipsadidae	Small vertebrates	Yes	-	-	61	-	-	48.3	Adult	UND	Captivity	-	United States	-	1959	Short communication	Cunningham, J. D. (1959). Reproduction and Food of Some California Snakes. Herpetologica 15(1), 17–19.	Tetzlaff, S. (2014). Diadophis punctatus (Ring-necked Snake). Diet. Herpetological Review 45(4), 710.
Micrurus	fulvius			Micrurus fulvius	Elapidae	Serpentiform species	Yes	M	-	42.9	M	-	17.8	Juvenile	UND	Nature	-	United States	-	1952	Short communication	Curtis, L. (1952). Cannibalism in the Texas Coral Snake. Herpetologica 8(2), 27.	Loveridge, A. (1938). Food of Micrurus fulvius fulvius. Copeia 1938(4), 201–202.
Micrurus	tener		Micrurus fulvius tenere	Micrurus tener	Elapidae	Lizards and snakes	Yes	M	42.9	47.9	M	17.8	20.6	Juvenile	UND	Nature	Head	United States	Texas	1950	Short communication	Curtis, L. (1952). Cannibalism in the Texas Coral Snake. Herpetologica 8(2), 27.	Roze, J. A. (1996). Coral snakes of the Americas: biology, identification, and venoms. Krieger, Malabar, India.
Pantherophis	obsoleta		Elaphe obsoleta	Pantherophis obsoleta	Colubridae	Birds	No	-	-	-	-	-	-	Juvenile	UND	Captivity	-	-	-	1977	Short communication	Damm, N. (1977). A report of "cannibalism" is snakes. Northern Ohio Association of Herpetologists 5, 2.	-
Lampropeltis	getula		Lampropeltis getulus getulus	Lampropeltis getula	Colubridae	Generalist	Yes	-	-	90	-	-	90	Adult	UND	Captivity	-	United States	-	1948	Short communication	Daniel, P. M. (1948). Cannibalism of the king snake, Lampropeltis g. getulus. Herpetologica 4(6), 220.	Brown, E. E. (1979). Some snake food records from the Carolinas. Brimleyana (1), 113–124.
Bungarus	caeruleus			Bungarus caeruleus	Elapidae	Ophiophagous	Yes	M	-	123	F	-	98	Adult	UND	Nature	Head	India	-	1983	Short communication	Dattatri, S. (1984). A case ef cannibalism in wild kraits (Bungarus caeruleus). Hamadryad 9(2), 7.	Pandey, D. P., Bhattarai, P. & Piya, R. C. (2020). Food spectrum of common kraits (Bungarus caeruleus): an implication for snakebite prevention and snake conservation. Journal of Herpetology 54(1), 87–96.
Eunectes	beniensis			Eunectes beniensis	Boidae	Generalist	No	F	-	220	M	-	192	Adult	UND	Nature	-	Bolivia	Rio Beni	2010	Short communication	de la Quintana, P., Pacheco, L. F. & Rivas, J. A. (2011). Eunectes beniensis (Beni anaconda) diet: cannibalism. Herpetological Review 42(4), 614.	-
Naja	naja			Naja naja	Elapidae	Generalist	Yes	-	-	189	-	-	143	Adult	UND	Nature	-	Sri Lanka	-	1955	Other	Deraniyagala, P. E. P. (1955). A Colored Atlas of some vertebrates from Ceylon. Ceylon National Museums Publication, Colombo, Ceylon.	Mahendra, B. C. (1931). Cannibalism in the Indian cobra. The Journal of the Bombay Natural History Society 14(34), 1082–1083.
Malpolon	monspessulanus			Malpolon monspessulanus	Psammophiidae	Generalist	Yes	-	-	-	-	-	-	-	UND	-	-	Spain	-	1976	Full length article	Díaz-Paniagua, C. (1976). Alimentación de la culebra bastarda (Malpolon monspessulanus; Ophidia, Colubridae) en el SO de España. Doñana Acta Vertebrata 3(2), 113–127	Pleguezuelos, J. M. (2017). Culebra bastarda - Malpolon monspessulanus. In Enciclopedia Virtual de los Vertebrados Españoles (ed. A. Salvador & A. Marco), pp. 1-28. Museo Nacional de Ciencias Naturales, Madrid.
Dolichophis	jugularis			Dolichophis jugularis	Colubridae	Rodents	Yes	-	-	-	-	-	-	-	UND	-	-	Jordan	-	2002	Full length article	Disi, A. M. (2002). Jordan country study on biological diversity: The herpetofauna of Jordan. United General Corporation for Environmental Protection, Amman, Jordan.	Göçmen, B., Werner, Y. L. & Elbeyli, B. (2008). Cannibalism in Dolichophis jugularis (Serpentes: Colubridae): more than random?. Current Herpetology 27(1), 1–7.
Cemophora	coccinea			Cemophora coccinea	Colubridae	Generalist	Yes	F	-	-	-	-	-	-	MC	Captivity	-	-	-	1907	Other	Ditmars, R. L. (1907). The reptile book: a comprehensive, popularised work on the structure and habits of the turtles, tortoises, crocodilians, lizards and snakes which inhabit the United States and northern Mexico, 13. New York Doubleday, Page & Company 1907, New York, NY.	Messenger, K. (2011). Cemophora coccinea copei diet. Herpetological Review 42(2), 284.
Naja	melanoleuca			Naja melanoleuca	Elapidae	Generalist	Yes	-	-	-	-	-	-	-	UND	Captivity	-	-	-	1985	Short communication	Dolensek, E., & Burn, B. (1985). Seeing is believing. Animal kingdom 88, 5.	Luiselli, L., Angelici, F. M. & Akani, G. C. (2002). Comparative feeding strategies and dietary plasticity of the sympatric cobras Naja melanoleuca and Naja nigricollis in three diverging Afrotropical habitats. Canadian Journal of Zoology 80(1), 55–63.
Clelia	clelia			Clelia clelia	Dipsadidae	Generalist	Yes	-	-	-	-	-	-	Adult	UND	Captivity	-	Switzerland	-	1971	Other	Dollinger, P. (1971). Tod durch Verhalten bei Zootieren [Death Through Behavior in Zoo Animals]. Juris Druck und Verlag, Zurich, Switzerland.	de la Quintana, P. (2017). Clelia clelia (Mussurana) Diet. Herpetological Review 48(3), 668.
Coronella	austriaca			Coronella austriaca	Colubridae	Lizards and small mammals	Yes	-	-	-	-	-	-	-	UND	Dissection	-	Belarus	-	2000	Full length article	Drobenkov, S. M. (2000). Ecology of Smooth Snake (Coronella austriaca Laur.) in Belarus'. Russian Journal of Herpetology 7(2), 135–138.	Di-Nicola, M. R., Zecchin, L., D'Amico, M. & Faraone, F. P. (2020). Ophiophagy in Coronella austriaca: first case of predation on Hierophis viridiflavus and first direct observations of predation on Vipera aspis. Herpetology Notes 13, 1107–1110.
Coronella	austriaca			Coronella austriaca	Colubridae	Lizards and small mammals	Yes	-	-	-	-	-	-	-	UND	Dissection	-	Belarus	-	2000	Full length article	Drobenkov, S. M. (2000). Ecology of Smooth Snake (Coronella austriaca Laur.) in Belarus'. Russian Journal of Herpetology 7(2), 135–138.	Di-Nicola, M. R., Zecchin, L., D'Amico, M. & Faraone, F. P. (2020). Ophiophagy in Coronella austriaca: first case of predation on Hierophis viridiflavus and first direct observations of predation on Vipera aspis. Herpetology Notes 13, 1107–1110.
Coronella	austriaca			Coronella austriaca	Colubridae	Lizards and small mammals	Yes	-	-	-	-	-	-	-	UND	Dissection	-	Belarus	-	2000	Full length article	Drobenkov, S. M. (2000). Ecology of Smooth Snake (Coronella austriaca Laur.) in Belarus'. Russian Journal of Herpetology 7(2), 135–138.	Di-Nicola, M. R., Zecchin, L., D'Amico, M. & Faraone, F. P. (2020). Ophiophagy in Coronella austriaca: first case of predation on Hierophis viridiflavus and first direct observations of predation on Vipera aspis. Herpetology Notes 13, 1107–1110.
Coronella	austriaca			Coronella austriaca	Colubridae	Lizards and small mammals	Yes	-	-	-	-	-	-	-	UND	Dissection	-	Belarus	-	2014	Full length article	Drobenkov, S. M. (2014). Distribution, ecological traits and conservation of the smooth snake (Coronella austriaca) in Belarus. Acta Biologica Universitatis Daugavpiliensis 14(1), 21–27	Di-Nicola, M. R., Zecchin, L., D'Amico, M. & Faraone, F. P. (2020). Ophiophagy in Coronella austriaca: first case of predation on Hierophis viridiflavus and first direct observations of predation on Vipera aspis. Herpetology Notes 13, 1107–1110.
Coronella	austriaca			Coronella austriaca	Colubridae	Lizards and small mammals	Yes	-	-	-	-	-	-	-	UND	Dissection	-	Belarus	-	2014	Full length article	Drobenkov, S. M. (2014). Distribution, ecological traits and conservation of the smooth snake (Coronella austriaca) in Belarus. Acta Biologica Universitatis Daugavpiliensis 14(1), 21–28	Di-Nicola, M. R., Zecchin, L., D'Amico, M. & Faraone, F. P. (2020). Ophiophagy in Coronella austriaca: first case of predation on Hierophis viridiflavus and first direct observations of predation on Vipera aspis. Herpetology Notes 13, 1107–1110.
Thamnophis	saurita	saurita	Thamnophis sauritus sauritus	Thamnophis saurita saurita	Natricidae	Amphibians and fishes	No	F	-	73.1	-	-	-	Neonate	MC	Captivity	Tail	United States	-	1948	Short communication	Duellman, W. E. (1948). Thamnophis s. sauritus Eats Own Young. Herpetologica 4(6), 210.	-
Thamnophis	saurita	saurita	Thamnophis sauritus sauritus	Thamnophis saurita saurita	Natricidae	Amphibians and fishes	No	F	-	73.1	-	-	-	Neonate	MC	Captivity	Tail	United States	-	1948	Short communication	Duellman, W. E. (1948). Thamnophis s. sauritus Eats Own Young. Herpetologica 4(6), 210.	-
Thamnophis	saurita	saurita	Thamnophis sauritus sauritus	Thamnophis saurita saurita	Natricidae	Amphibians and fishes	No	F	-	73.1	-	-	-	Neonate	MC	Captivity	Tail	United States	-	1948	Short communication	Duellman, W. E. (1948). Thamnophis s. sauritus Eats Own Young. Herpetologica 4(6), 210.	-
Thamnophis	saurita	saurita	Thamnophis sauritus sauritus	Thamnophis saurita saurita	Natricidae	Amphibians and fishes	No	F	-	73.1	-	-	-	Neonate	MC	Captivity	Tail	United States	-	1948	Short communication	Duellman, W. E. (1948). Thamnophis s. sauritus Eats Own Young. Herpetologica 4(6), 210.	-
Thamnophis	saurita	saurita	Thamnophis sauritus sauritus	Thamnophis saurita saurita	Natricidae	Amphibians and fishes	No	F	-	73.1	-	-	-	Neonate	MC	Captivity	Tail	United States	-	1948	Short communication	Duellman, W. E. (1948). Thamnophis s. sauritus Eats Own Young. Herpetologica 4(6), 210.	-
Coluber	constrictor			Coluber constrictor	Colubridae	Generalist	Yes	-	-	-	-	-	-	Juvenile	UND	Dissection	-	United States	-	1967	Other	Duever, A. J. (1968). Trophic dynamics of reptiles in terms of the community food web and energy intake. PhD thesis: University of Georgia, Athens, Greece.	Klimstra, W. D. (1959b). Foods of the Racer, Coluber constrictor, in Southern Illinois. Copeia 1959(3), 210–214.
Echis	pyramidum		Echis carinatus pyramidum	Echis pyramidum	Viperidae	Lizards and rodents	No	-	-	-	-	-	-	-	UND	Captivity	-	Kenya	-	1965	Full length article	Duff-Mackay, A. (1965). Notes on the biology of the carpet viper, Echis carinatus pyramidum (Geoffroy), in the northern frontier province of Kenya. Journal of the East Africa Natural History Society and National Museum 25(1), 28–40.	-
Lampropeltis	triangulum		Lampropeltis triangulum triangulum	Lampropeltis triangulum	Colubridae	Generalist	Yes	-	-	-	-	-	-	Juvenile	UND	Captivity	-	United States	-	1977	Full length article	Dyrkacz, S. (1977). The Natural History of the Eastern Milk Snake (Reptilia, Serpentes, Colubridae) in a Disturbed Environment. Journal of Herpetology 11(2), 155–159.	Hamilton, B. T., Hart, R. & Sites, J. W. (2012). Feeding ecology of the Milksnake (Lampropeltis triangulum, Colubridae) in the western United States. Journal of Herpetology 46(4), 515–522.
Boiga	irregularis			Boiga irregularis	Colubridae	Generalist	Yes	-	-	-	-	-	-	-	UND	-	-	-	-	1996	Short communication	Engeman, R. M., Rodda, G. H. & Rodriguez, D. V. (1996). Brown tree snake (Boiga irregularis) cannibalism. The Snake 27(2), 149–152.	Greene, H. W. (1989). Ecological, evolutionary, and conservation implications of feeding biology in Old World cat snakes, genus Boiga (Colubridae). Proceedings of the California Academy of Sciences 46(4), 193–207.
Philodryas	chamissonis			Philodryas chamissonis	Dipsadidae	Generalist	No	-	-	-	-	-	-	Adult	UND	Nature	Head	Chile	Região Valparaíso	2018	Short communication	Enriquez, N., Herrera, Y., Zuñiga, A., León, L. A. & Urra, F. (2021). Two reports of cannibalism in Chilean Green Racer, Philodryas chamissonis (Serpentes: Dipsadidae). Herpetology Notes 14, 1381–1384.	-
Philodryas	chamissonis			Philodryas chamissonis	Dipsadidae	Generalist	No	-	-	-	-	-	-	Juvenile	UND	Nature	Tail	Chile	Região Coquimbo	2020	Short communication	Enriquez, N., Herrera, Y., Zuñiga, A., León, L. A. & Urra, F. (2021). Two reports of cannibalism in Chilean Green Racer, Philodryas chamissonis (Serpentes: Dipsadidae). Herpetology Notes 14, 1381–1384.	-
Lygophis	lineatus		Liophis lineatus	Lygophis lineatus	Dipsadidae	Generalist	No	-	-	-	-	-	-	Adult	UND	Nature	-	Venezuela	-	2008	Short communication	Escalona, M. (2012). Cannibalism of Liophis lineatus (Linnaeus) (Serpentes: Colubridae) in natural conditions. Herpetotropicos 7(1-2), 35–37.	-
Ophiophagus	hannah		Ophiophagus elaps	Ophiophagus hannah	Elapidae	Ophiophagous	Yes	-	-	345	-	-	259	Adult	UND	Nature	-	-	-	1902	Full length article	Evans, G. H. (1902). The king-cobra, or hamadryad–Naja bungarus (Boulenger), Ophiophagus elaps (Günther). The Journal of the Bombay Natural History Society 14(3), 409-418.	Bhaisare, D., Ramanuj, V., Shankar, P. G., Vittala, M., Goode, M., & Whitaker, R. (2010). Observations on a wild King Cobra (Ophiophagus hannah), with emphasis on foraging and diet. Reptiles & Amphibians 17(2), 95–102.
Bothrops	moojeni			Bothrops moojeni	Viperidae	Rodents	Yes	F	-	-	-	-	-	Juvenile	UND	Dissection	-	Brazil	-	2021	Other	Falcão, B. B., Abreu, J. L. P., & Santana, D. J. (2025). First documented cases of cannibalism in Bothrops moojeni Hoge, 1966 from the Cerrado of central Brazil. Herpetology Notes 18, 39-41.	Nogueira, C., Sawaya, R. J. & Martins, M. (2003). Ecology of the pitviper, Bothrops moojeni, in the Brazilian Cerrado. Journal of Herpetology 37(4), 653–659.
Bothrops	moojeni			Bothrops moojeni	Viperidae	Rodents	Yes	F	-	-	-	-	-	Juvenile	UND	Dissection	-	Brazil	-	2021	Other	Falcão, B. B., Abreu, J. L. P., & Santana, D. J. (2025). First documented cases of cannibalism in Bothrops moojeni Hoge, 1966 from the Cerrado of central Brazil. Herpetology Notes 18, 39-41.	Nogueira, C., Sawaya, R. J. & Martins, M. (2003). Ecology of the pitviper, Bothrops moojeni, in the Brazilian Cerrado. Journal of Herpetology 37(4), 653–659.
Macroprotodon	cucullatus			Macroprotodon cucullatus	Colubridae	Reptiles	No	M	31.5	36.5	-	-	-	Juvenile	UND	Nature	-	Italy	Ilha de Lampedusa	2019	Short communication	Faraone, F. P., Di Nicola, M. R. & Lo Valvo, M. (2020). A case of cannibalism in the false smooth snake Macroprotodon cucullatus on the island of Lampedusa. The Herpetological Bulletin 151, 43-44.	-
Austrelaps	superbus			Austrelaps superbus	Elapidae	Generalist	Yes	-	-	100	-	-	-	-	UND	Dissection	-	Australia	Tasmânia	2012	Full length article	Fearn, S., Dowde, J. & Trembath, D. F. (2012). Body size and trophic divergence of two large sympatric elapid snakes (Notechis scutatus and Austrelaps superbus) (Serpentes: Elapidae) in Tasmania. Australian journal of zoology 60(3), 159–165.	Shine, R. (1987a). Ecological Ramifications of Prey Size: Food Habits and Reproductive Biology of Australian Copperhead Snakes (Austrelaps, Elapidae). Journal of Herpetology 21(1), 21–28.
Bothrops	atrox			Bothrops atrox	Viperidae	Generalist	Yes	F	-	-	M	-	-	Adult	UND	Captivity	Tail	Brazil	-	1978	Full length article	Federsoni Jr, P. A. (1978). Criação e manutenção de serpentes da espécie Bothrops atrox nascidas em cativeiro (Serpentes-Viperidae-Crotalinae). Memórias do Instituto Butantan 42(43), 159–169.	Starace, F., Ferrieux, T. & Ineich, I. (2021). Second case of ophiophagy by a crotaline snake, Bothrops atrox (Squamata: Viperidae), on an aniliid, Anilius scytale (Squamata: Aniliidae), in French Guiana. Herpetology Notes 14, 1367–1370.
Bothrops	atrox			Bothrops atrox	Viperidae	Generalist	Yes	F	-	-	M	-	-	Adult	UND	Captivity	Head	Brazil	-	1978	Full length article	Federsoni Jr, P. A. (1978). Criação e manutenção de serpentes da espécie Bothrops atrox nascidas em cativeiro (Serpentes-Viperidae-Crotalinae). Memórias do Instituto Butantan 42(43), 159–169.	Starace, F., Ferrieux, T. & Ineich, I. (2021). Second case of ophiophagy by a crotaline snake, Bothrops atrox (Squamata: Viperidae), on an aniliid, Anilius scytale (Squamata: Aniliidae), in French Guiana. Herpetology Notes 14, 1367–1370.
Bothrops	insularis			Bothrops insularis	Viperidae	Birds	Yes	-	-	-	-	-	-	-	UND	-	-	Brazil	-	1987	Other	Federsoni Jr, P. A., Vitiello, N. & Zolcsak, E. (1987). Observações sobre alimentação de ninhadas de Bothrops insularis no biotério do Museu do Instituto Butantan (Serpentes: Viperidae: Crotalinae). Unpublished abstract from the XIV Brazilian Zoology Congress, Abstract 378, Juiz de Fora, Brazil	Martins, M., Marques, O. A. & Sazima, I. (2002). Ecological and phylogenetic correlates of feeding habits in Neotropical pitvipers of the genus Bothrops. In Biology of the Vipers (ed. Gordon W. Schuett), pp. 307-328. Eagle Mountain Pub, Utah.
Ahaetulla	mycterizans		Dryophis mycterizans	Ahaetulla mycterizans	Colubridae	Frogs and lizards	No	-	-	-	-	-	-	-	UND	Captivity	-	India	-	1895	Full length article	Ferguson, H. S. (1895). List of snakes taken in Travancore from 1888-1895. The Journal of the Bombay Natural History Society 10, 68–77	-
Ptyas	mucosa		Zamenis mucosus	Ptyas mucosa	Colubridae	Generalist	Yes	-	-	-	-	-	-	-	UND	Captivity	-	India	-	1895	Full length article	Ferguson, H. S. (1895). List of snakes taken in Travancore from 1888-1895. The Journal of the Bombay Natural History Society 10, 68–78	Wall, F. (1904). Cannibalism in snakes. The Journal of Bombay Natural History Society 15, 524–525.
Notechis	scutatus		Notechis ater	Notechis scutatus	Elapidae	Fishes and lizards	No	-	-	-	-	-	-	Juvenile	UND	Captivity	-	Australia	Ilha New Year, Tasmânia	1991	Full length article	Firmage, M. & Shine, R. (1996). Battles for mates and food: Intraspecific combat in island tigersnakes (Notechis ater) from southern Australia. Amphibia-Reptilia 17(1), 55–65.	-
Coluber	constrictor			Coluber constrictor	Colubridae	Generalist	Yes	-	-	-	-	-	-	-	UND	Dissection	-	United States	-	1962	Other	Fitch, H. S. (1963). Natural History of the Racer Coluber constrictor. University of Kansas Publications, Museum of Natural History, Topeka, KS.	Klimstra, W. D. (1959b). Foods of the Racer, Coluber constrictor, in Southern Illinois. Copeia 1959(3), 210–214.
Coluber	constrictor			Coluber constrictor	Colubridae	Generalist	Yes	-	-	-	-	-	-	-	UND	Dissection	-	United States	-	1962	Other	Fitch, H. S. (1963). Natural History of the Racer Coluber constrictor. University of Kansas Publications, Museum of Natural History, Topeka, KS.	Klimstra, W. D. (1959b). Foods of the Racer, Coluber constrictor, in Southern Illinois. Copeia 1959(3), 210–214.
Coluber	constrictor			Coluber constrictor	Colubridae	Generalist	Yes	-	-	-	-	-	-	-	UND	Dissection	-	United States	-	1962	Other	Fitch, H. S. (1963). Natural History of the Racer Coluber constrictor. University of Kansas Publications, Museum of Natural History, Topeka, KS.	Klimstra, W. D. (1959b). Foods of the Racer, Coluber constrictor, in Southern Illinois. Copeia 1959(3), 210–214.
Coluber	constrictor			Coluber constrictor	Colubridae	Generalist	Yes	-	-	-	-	-	-	-	UND	Dissection	-	United States	-	1962	Other	Fitch, H. S. (1963). Natural History of the Racer Coluber constrictor. University of Kansas Publications, Museum of Natural History, Topeka, KS.	Klimstra, W. D. (1959b). Foods of the Racer, Coluber constrictor, in Southern Illinois. Copeia 1959(3), 210–214.
Coluber	constrictor			Coluber constrictor	Colubridae	Generalist	Yes	-	-	-	-	-	-	-	UND	Dissection	-	United States	-	1962	Other	Fitch, H. S. (1963). Natural History of the Racer Coluber constrictor. University of Kansas Publications, Museum of Natural History, Topeka, KS.	Klimstra, W. D. (1959b). Foods of the Racer, Coluber constrictor, in Southern Illinois. Copeia 1959(3), 210–214.
Coluber	constrictor			Coluber constrictor	Colubridae	Generalist	Yes	-	-	-	-	-	-	-	UND	Dissection	-	United States	-	1962	Other	Fitch, H. S. (1963). Natural History of the Racer Coluber constrictor. University of Kansas Publications, Museum of Natural History, Topeka, KS.	Klimstra, W. D. (1959b). Foods of the Racer, Coluber constrictor, in Southern Illinois. Copeia 1959(3), 210–214.
Coluber	constrictor			Coluber constrictor	Colubridae	Generalist	Yes	-	-	-	-	-	-	-	UND	Dissection	-	United States	-	1962	Other	Fitch, H. S. (1963). Natural History of the Racer Coluber constrictor. University of Kansas Publications, Museum of Natural History, Topeka, KS.	Klimstra, W. D. (1959b). Foods of the Racer, Coluber constrictor, in Southern Illinois. Copeia 1959(3), 210–214.
Coluber	constrictor			Coluber constrictor	Colubridae	Generalist	Yes	-	-	-	-	-	-	-	UND	Dissection	-	United States	-	1962	Other	Fitch, H. S. (1963). Natural History of the Racer Coluber constrictor. University of Kansas Publications, Museum of Natural History, Topeka, KS.	Klimstra, W. D. (1959b). Foods of the Racer, Coluber constrictor, in Southern Illinois. Copeia 1959(3), 210–214.
Coluber	constrictor			Coluber constrictor	Colubridae	Generalist	Yes	-	-	-	-	-	-	-	UND	Dissection	-	United States	-	1962	Other	Fitch, H. S. (1963). Natural History of the Racer Coluber constrictor. University of Kansas Publications, Museum of Natural History, Topeka, KS.	Klimstra, W. D. (1959b). Foods of the Racer, Coluber constrictor, in Southern Illinois. Copeia 1959(3), 210–214.
Coluber	constrictor			Coluber constrictor	Colubridae	Generalist	Yes	-	-	-	-	-	-	-	UND	Dissection	-	United States	-	1962	Other	Fitch, H. S. (1963). Natural History of the Racer Coluber constrictor. University of Kansas Publications, Museum of Natural History, Topeka, KS.	Klimstra, W. D. (1959b). Foods of the Racer, Coluber constrictor, in Southern Illinois. Copeia 1959(3), 210–214.
Coluber	constrictor			Coluber constrictor	Colubridae	Generalist	Yes	-	-	-	-	-	-	-	UND	Dissection	-	United States	-	1962	Other	Fitch, H. S. (1963). Natural History of the Racer Coluber constrictor. University of Kansas Publications, Museum of Natural History, Topeka, KS.	Klimstra, W. D. (1959b). Foods of the Racer, Coluber constrictor, in Southern Illinois. Copeia 1959(3), 210–214.
Coluber	constrictor			Coluber constrictor	Colubridae	Generalist	Yes	-	-	-	-	-	-	-	UND	Dissection	-	United States	-	1962	Other	Fitch, H. S. (1963). Natural History of the Racer Coluber constrictor. University of Kansas Publications, Museum of Natural History, Topeka, KS.	Klimstra, W. D. (1959b). Foods of the Racer, Coluber constrictor, in Southern Illinois. Copeia 1959(3), 210–214.
Coluber	constrictor			Coluber constrictor	Colubridae	Generalist	Yes	-	-	-	-	-	-	-	UND	Dissection	-	United States	-	1962	Other	Fitch, H. S. (1963). Natural History of the Racer Coluber constrictor. University of Kansas Publications, Museum of Natural History, Topeka, KS.	Klimstra, W. D. (1959b). Foods of the Racer, Coluber constrictor, in Southern Illinois. Copeia 1959(3), 210–214.
Coluber	constrictor			Coluber constrictor	Colubridae	Generalist	Yes	-	-	-	-	-	-	-	UND	Dissection	-	United States	-	1982	Other	Fitch, H. S. (1982). Resources of a snake community in prairie-woodland habitat of northeastern Kansas. In Herpetological communities: a symposium of the Society for the Study of Amphibians and Reptiles and the Herpetologists’ League (ed. N. J. Scott Jr.), pp. 83–97. U.S. Fish and Wildlife Service.	Klimstra, W. D. (1959b). Foods of the Racer, Coluber constrictor, in Southern Illinois. Copeia 1959(3), 210–214.
Coluber	constrictor			Coluber constrictor	Colubridae	Generalist	Yes	-	-	-	-	-	-	-	UND	Dissection	-	United States	-	1982	Other	Fitch, H. S. (1982). Resources of a snake community in prairie-woodland habitat of northeastern Kansas. In Herpetological communities: a symposium of the Society for the Study of Amphibians and Reptiles and the Herpetologists’ League (ed. N. J. Scott Jr.), pp. 83–97. U.S. Fish and Wildlife Service.	Klimstra, W. D. (1959b). Foods of the Racer, Coluber constrictor, in Southern Illinois. Copeia 1959(3), 210–214.
Coluber	constrictor			Coluber constrictor	Colubridae	Generalist	Yes	-	-	-	-	-	-	-	UND	Dissection	-	United States	-	1982	Other	Fitch, H. S. (1982). Resources of a snake community in prairie-woodland habitat of northeastern Kansas. In Herpetological communities: a symposium of the Society for the Study of Amphibians and Reptiles and the Herpetologists’ League (ed. N. J. Scott Jr.), pp. 83–97. U.S. Fish and Wildlife Service.	Klimstra, W. D. (1959b). Foods of the Racer, Coluber constrictor, in Southern Illinois. Copeia 1959(3), 210–214.
Coluber	constrictor			Coluber constrictor	Colubridae	Generalist	Yes	-	-	-	-	-	-	-	UND	Dissection	-	United States	-	1982	Other	Fitch, H. S. (1982). Resources of a snake community in prairie-woodland habitat of northeastern Kansas. In Herpetological communities: a symposium of the Society for the Study of Amphibians and Reptiles and the Herpetologists’ League (ed. N. J. Scott Jr.), pp. 83–97. U.S. Fish and Wildlife Service.	Klimstra, W. D. (1959b). Foods of the Racer, Coluber constrictor, in Southern Illinois. Copeia 1959(3), 210–214.
Coluber	constrictor			Coluber constrictor	Colubridae	Generalist	Yes	-	-	-	-	-	-	-	UND	Dissection	-	United States	-	1982	Other	Fitch, H. S. (1982). Resources of a snake community in prairie-woodland habitat of northeastern Kansas. In Herpetological communities: a symposium of the Society for the Study of Amphibians and Reptiles and the Herpetologists’ League (ed. N. J. Scott Jr.), pp. 83–97. U.S. Fish and Wildlife Service.	Klimstra, W. D. (1959b). Foods of the Racer, Coluber constrictor, in Southern Illinois. Copeia 1959(3), 210–214.
Coluber	constrictor			Coluber constrictor	Colubridae	Generalist	Yes	-	-	-	-	-	-	-	UND	Dissection	-	United States	-	1982	Other	Fitch, H. S. (1982). Resources of a snake community in prairie-woodland habitat of northeastern Kansas. In Herpetological communities: a symposium of the Society for the Study of Amphibians and Reptiles and the Herpetologists’ League (ed. N. J. Scott Jr.), pp. 83–97. U.S. Fish and Wildlife Service.	Klimstra, W. D. (1959b). Foods of the Racer, Coluber constrictor, in Southern Illinois. Copeia 1959(3), 210–214.
Coluber	constrictor			Coluber constrictor	Colubridae	Generalist	Yes	-	-	-	-	-	-	-	UND	Dissection	-	United States	-	1982	Other	Fitch, H. S. (1982). Resources of a snake community in prairie-woodland habitat of northeastern Kansas. In Herpetological communities: a symposium of the Society for the Study of Amphibians and Reptiles and the Herpetologists’ League (ed. N. J. Scott Jr.), pp. 83–97. U.S. Fish and Wildlife Service.	Klimstra, W. D. (1959b). Foods of the Racer, Coluber constrictor, in Southern Illinois. Copeia 1959(3), 210–214.
Coluber	constrictor			Coluber constrictor	Colubridae	Generalist	Yes	-	-	-	-	-	-	-	UND	Dissection	-	United States	-	1982	Other	Fitch, H. S. (1982). Resources of a snake community in prairie-woodland habitat of northeastern Kansas. In Herpetological communities: a symposium of the Society for the Study of Amphibians and Reptiles and the Herpetologists’ League (ed. N. J. Scott Jr.), pp. 83–97. U.S. Fish and Wildlife Service.	Klimstra, W. D. (1959b). Foods of the Racer, Coluber constrictor, in Southern Illinois. Copeia 1959(3), 210–214.
Coluber	constrictor			Coluber constrictor	Colubridae	Generalist	Yes	-	-	-	-	-	-	-	UND	Dissection	-	United States	-	1982	Other	Fitch, H. S. (1982). Resources of a snake community in prairie-woodland habitat of northeastern Kansas. In Herpetological communities: a symposium of the Society for the Study of Amphibians and Reptiles and the Herpetologists’ League (ed. N. J. Scott Jr.), pp. 83–97. U.S. Fish and Wildlife Service.	Klimstra, W. D. (1959b). Foods of the Racer, Coluber constrictor, in Southern Illinois. Copeia 1959(3), 210–214.
Coluber	constrictor			Coluber constrictor	Colubridae	Generalist	Yes	-	-	-	-	-	-	-	UND	Dissection	-	United States	-	1982	Other	Fitch, H. S. (1982). Resources of a snake community in prairie-woodland habitat of northeastern Kansas. In Herpetological communities: a symposium of the Society for the Study of Amphibians and Reptiles and the Herpetologists’ League (ed. N. J. Scott Jr.), pp. 83–97. U.S. Fish and Wildlife Service.	Klimstra, W. D. (1959b). Foods of the Racer, Coluber constrictor, in Southern Illinois. Copeia 1959(3), 210–214.
Coluber	constrictor			Coluber constrictor	Colubridae	Generalist	Yes	-	-	-	-	-	-	-	UND	Dissection	-	United States	-	1982	Other	Fitch, H. S. (1982). Resources of a snake community in prairie-woodland habitat of northeastern Kansas. In Herpetological communities: a symposium of the Society for the Study of Amphibians and Reptiles and the Herpetologists’ League (ed. N. J. Scott Jr.), pp. 83–97. U.S. Fish and Wildlife Service.	Klimstra, W. D. (1959b). Foods of the Racer, Coluber constrictor, in Southern Illinois. Copeia 1959(3), 210–214.
Coluber	constrictor			Coluber constrictor	Colubridae	Generalist	Yes	-	-	-	-	-	-	-	UND	Dissection	-	United States	-	1982	Other	Fitch, H. S. (1982). Resources of a snake community in prairie-woodland habitat of northeastern Kansas. In Herpetological communities: a symposium of the Society for the Study of Amphibians and Reptiles and the Herpetologists’ League (ed. N. J. Scott Jr.), pp. 83–97. U.S. Fish and Wildlife Service.	Klimstra, W. D. (1959b). Foods of the Racer, Coluber constrictor, in Southern Illinois. Copeia 1959(3), 210–214.
Coluber	constrictor			Coluber constrictor	Colubridae	Generalist	Yes	-	-	-	-	-	-	-	UND	Dissection	-	United States	-	1982	Other	Fitch, H. S. (1982). Resources of a snake community in prairie-woodland habitat of northeastern Kansas. In Herpetological communities: a symposium of the Society for the Study of Amphibians and Reptiles and the Herpetologists’ League (ed. N. J. Scott Jr.), pp. 83–97. U.S. Fish and Wildlife Service.	Klimstra, W. D. (1959b). Foods of the Racer, Coluber constrictor, in Southern Illinois. Copeia 1959(3), 210–214.
Coluber	constrictor			Coluber constrictor	Colubridae	Generalist	Yes	-	-	-	-	-	-	-	UND	Dissection	-	United States	-	1982	Other	Fitch, H. S. (1982). Resources of a snake community in prairie-woodland habitat of northeastern Kansas. In Herpetological communities: a symposium of the Society for the Study of Amphibians and Reptiles and the Herpetologists’ League (ed. N. J. Scott Jr.), pp. 83–97. U.S. Fish and Wildlife Service.	Klimstra, W. D. (1959b). Foods of the Racer, Coluber constrictor, in Southern Illinois. Copeia 1959(3), 210–214.
Coluber	constrictor			Coluber constrictor	Colubridae	Generalist	Yes	-	-	-	-	-	-	-	UND	Dissection	-	United States	-	1982	Other	Fitch, H. S. (1982). Resources of a snake community in prairie-woodland habitat of northeastern Kansas. In Herpetological communities: a symposium of the Society for the Study of Amphibians and Reptiles and the Herpetologists’ League (ed. N. J. Scott Jr.), pp. 83–97. U.S. Fish and Wildlife Service.	Klimstra, W. D. (1959b). Foods of the Racer, Coluber constrictor, in Southern Illinois. Copeia 1959(3), 210–214.
Coluber	constrictor			Coluber constrictor	Colubridae	Generalist	Yes	-	-	-	-	-	-	-	UND	Dissection	-	United States	-	1982	Other	Fitch, H. S. (1982). Resources of a snake community in prairie-woodland habitat of northeastern Kansas. In Herpetological communities: a symposium of the Society for the Study of Amphibians and Reptiles and the Herpetologists’ League (ed. N. J. Scott Jr.), pp. 83–97. U.S. Fish and Wildlife Service.	Klimstra, W. D. (1959b). Foods of the Racer, Coluber constrictor, in Southern Illinois. Copeia 1959(3), 210–214.
Lampropeltis	triangulum			Lampropeltis triangulum	Colubridae	Generalist	Yes	-	-	-	-	-	-	Adult	UND	Captivity	-	United States	-	1970	Full length article	Fitch, H. S. & Fleet, R. R. (1970). Natural History of the Milk Snake (Lampropeltis triangulum) in Northeastern Kansas. Herpetologica 26(4), 387–396.	Hamilton, B. T., Hart, R. & Sites, J. W. (2012). Feeding ecology of the Milksnake (Lampropeltis triangulum, Colubridae) in the western United States. Journal of Herpetology 46(4), 515–522.
Atractaspis	bibronii	bibronii		Atractaspis bibronii bibronii	Atractaspididae	Anurans and mammals	Yes	-	-	-	-	-	-	-	UND	-	-	-	-	1962	Other	FitzSimons, V. F. M. (1962). Snakes of southern Africa. Macdonald, London, UK.	FitzSimons, V. F. M. (1962). Snakes of southern Africa. Macdonald, London, UK.
Naja	nivea			Naja nivea	Elapidae	Generalist	Yes	-	-	-	-	-	-	-	UND	-	-	-	-	1962	Other	FitzSimons, V. F. M. (1962). Snakes of southern Africa. Macdonald, London, UK.	Layloo, I., Smith, C. & Maritz, B. (2017). Diet and feeding in the Cape Cobra, Naja nivea. African Journal of Herpetology 66(2), 147–153.
Limaformosa	capensis		Mehelya capensis capensis	Limaformosa capensis	Lamprophiidae	Lizards and snakes	Yes	-	-	-	-	-	-	-	UND	-	-	-	-	1962	Other	FitzSimons, V. F. M. (1962). Snakes of southern Africa. Macdonald, London, UK.	Shine, R., Branch, W. R., Harlow, P. S. & Webb, J. K. (1996a). Sexual dimorphism, reproductive biology, and food habits of two species of African filesnakes (Mehelya, Colubridae). Journal of Zoology 240(2), 327–340.
Dispholidus	typus			Dispholidus typus	Colubridae	Lizards and anurans	Yes	-	-	-	-	-	-	-	UND	-	-	-	-	1962	Other	FitzSimons, V. F. M. (1962). Snakes of southern Africa. Macdonald, London, UK.	Smith, C. C. D., Layloo, I., Maritz, R. A., & Maritz, B. (2019). Sexual dichromatism does not translate into sex‐based difference in morphology or diet for the African boomslang. Journal of Zoology, 308(4), 253-258.
Malpolon	monspessulanus			Malpolon monspessulanus	Psammophiidae	Generalist	Yes	F	129.8	149	-	-	27	Juvenile	UND	Nature	-	Spain	Vilarejo de Riudarenes	2010	Short communication	Franch, M., & San-Sebastián, O. (2013). A case of cannibalism by an extra large female of Malpolon monspessulanus (Montpellier snake) in the Iberian Peninsula. Herpetology Notes 6(1), 379–380.	Pleguezuelos, J. M. (2017). Culebra bastarda - Malpolon monspessulanus. In Enciclopedia Virtual de los Vertebrados Españoles (ed. A. Salvador & A. Marco), pp. 1-28. Museo Nacional de Ciencias Naturales, Madrid.
Crotalus	cerastes	laterorepens		Crotalus cerastes laterorepens	Viperidae	Lizards	Yes	-	-	59	-	-	23	Juvenile	UND	Dissection	Head	United States	Arizona	1964	Full length article	Funk, R. S. (1965). Food of Crotalus cerastes laterorepens in Yuma County, Arizona. Herpetologica 21(1), 15–17.	Funk, R. S. (1965). Food of Crotalus cerastes laterorepens in Yuma County, Arizona. Herpetologica 21(1), 15–17.
Acanthophis	pyrrhus			Acanthophis pyrrhus	Elapidae	Lizards	No	-	-	-	-	-	-	-	UND	Captivity	-	Australia	-	1988	Short communication	Fyfe, G. & Munday, B. (1988). Captive breeding of the Desert Death Adder (Acanthophis pyrrhus). Herpetofauna 18(2), 21.	-
Crotalus	helleri			Crotalus helleri	Viperidae	Mammals	No	F	-	84.2	-	-	26.4	Juvenile	UND	Nature	-	United States	-	1983	Short communication	Genter, D. L. (1984). Crotalus viridis (Prairie Rattlesnake). Food. Herpetological Review, 15(2), 49-50.	-
Crotalus	viridis			Crotalus viridis	Viperidae	Rodents	No	-	-	84.2	-	-	26.4	Juvenile	UND	Nature	-	United States	-	1983	Short communication	Genter, D. L. (1984). Crotalus viridis (Prairie Rattlesnake). Food. Herpetological Review, 15(2), 49-50.	-
Coronella	austriaca			Coronella austriaca	Colubridae	Lizards and small mammals	Yes	-	-	-	-	-	-	Adult	UND	Captivity	-	-	-	1971	Other	Gerlach, R. (1971). Die Geheimnisse der Amphibien und Reptilien.	Di-Nicola, M. R., Zecchin, L., D'Amico, M. & Faraone, F. P. (2020). Ophiophagy in Coronella austriaca: first case of predation on Hierophis viridiflavus and first direct observations of predation on Vipera aspis. Herpetology Notes 13, 1107–1110.
Coronella	austriaca			Coronella austriaca	Colubridae	Lizards and small mammals	Yes	-	-	-	-	-	-	Juvenile	UND	Captivity	-	-	-	1971	Other	Gerlach, R. (1971). Die Geheimnisse der Amphibien und Reptilien.	Di-Nicola, M. R., Zecchin, L., D'Amico, M. & Faraone, F. P. (2020). Ophiophagy in Coronella austriaca: first case of predation on Hierophis viridiflavus and first direct observations of predation on Vipera aspis. Herpetology Notes 13, 1107–1110.
Daboia	russelii		Vipera russelli	Daboia russelii	Viperidae	Generalist	Yes	-	-	-	-	-	-	Juvenile	UND	Captivity	-	-	-	1971	Other	Gerlach, R. (1971). Die Geheimnisse der Amphibien und Reptilien.	Visvanathan, A., Anne, S., Kolli, A. K. & Vangari, S. M. (2022). Snakes of Telangana: An annotated checklist with new locality records and notes on natural history. Reptiles & Amphibians 29(1), 279–285.
Malpolon	monspessulanus			Malpolon monspessulanus	Psammophiidae	Generalist	Yes	M	-	130	F	-	70	Adult	UND	Nature	Head	France	Buisson, Vaucluse	2013	Short communication	Glaudas, X. & Fuento, N. (2022). The strange occurrence of male cannibalism on adult females in snakes. Ethology 128(1), 94–97.	Pleguezuelos, J. M. (2017). Culebra bastarda - Malpolon monspessulanus. In Enciclopedia Virtual de los Vertebrados Españoles (ed. A. Salvador & A. Marco), pp. 1-28. Museo Nacional de Ciencias Naturales, Madrid.
Malpolon	monspessulanus			Malpolon monspessulanus	Psammophiidae	Generalist	Yes	M	-	130	F	-	90	Adult	UND	Nature	Head	France	Fréjus, Var	2020	Short communication	Glaudas, X. & Fuento, N. (2022). The strange occurrence of male cannibalism on adult females in snakes. Ethology 128(1), 94–97.	Pleguezuelos, J. M. (2017). Culebra bastarda - Malpolon monspessulanus. In Enciclopedia Virtual de los Vertebrados Españoles (ed. A. Salvador & A. Marco), pp. 1-28. Museo Nacional de Ciencias Naturales, Madrid.
Malpolon	monspessulanus			Malpolon monspessulanus	Psammophiidae	Generalist	Yes	M	-	170	F	-	120	Adult	UND	Nature	Head	France	Robion, Vaucluse	2013	Short communication	Glaudas, X. & Fuento, N. (2022). The strange occurrence of male cannibalism on adult females in snakes. Ethology 128(1), 94–97.	Pleguezuelos, J. M. (2017). Culebra bastarda - Malpolon monspessulanus. In Enciclopedia Virtual de los Vertebrados Españoles (ed. A. Salvador & A. Marco), pp. 1-28. Museo Nacional de Ciencias Naturales, Madrid.
Daboia	russelii		Vipera russelli russellii	Daboia russelii	Viperidae	Generalist	Yes	-	-	-	-	-	-	Juvenile	UND	Captivity	-	-	-	1975	Short communication	Glenn, J. L., Straight, R. C. & Snyder, C. C. (1975). Viperidae reproduction data, Vipera russellii russellii (Russell's viper). Utah Herpetologists League Journal 2, 30–31.	Visvanathan, A., Anne, S., Kolli, A. K. & Vangari, S. M. (2022). Snakes of Telangana: An annotated checklist with new locality records and notes on natural history. Reptiles & Amphibians 29(1), 279–285.
Crotalus	viridis			Crotalus viridis	Viperidae	Rodents	No	-	-	-	-	-	-	-	UND	Nature	-	United States	-	1933	Short communication	Gloyd, H. K. (1933). An unusual feeding record of the prairie rattlesnake. Copeia 1933(2), 98.	-
Dolichophis	jugularis		Dolichophis jugularis cypriacus	Dolichophis jugularis	Colubridae	Rodents	Yes	-	-	36.8	-	-	32.4	Juvenile	UND	Nature	-	Cyprus	Yesilyurt-Lefke	2007	Full length article	Göçmen, B., Werner, Y. L. & Elbeyli, B. (2008). Cannibalism in Dolichophis jugularis (Serpentes: Colubridae): more than random?. Current Herpetology 27(1), 1–7.	Göçmen, B., Werner, Y. L. & Elbeyli, B. (2008). Cannibalism in Dolichophis jugularis (Serpentes: Colubridae): more than random?. Current Herpetology 27(1), 1–7.
Dolichophis	jugularis			Dolichophis jugularis	Colubridae	Rodents	Yes	F	-	79.5	-	-	39.7	Juvenile	UND	Nature	-	Cyprus	Gönyeli	1995	Full length article	Göçmen, B., Werner, Y. L. & Elbeyli, B. (2008). Cannibalism in Dolichophis jugularis (Serpentes: Colubridae): more than random?. Current Herpetology 27(1), 1–7.	Göçmen, B., Werner, Y. L. & Elbeyli, B. (2008). Cannibalism in Dolichophis jugularis (Serpentes: Colubridae): more than random?. Current Herpetology 27(1), 1–7.
Dolichophis	jugularis			Dolichophis jugularis	Colubridae	Rodents	Yes	F	-	166.5	-	-	-	Adult	UND	Nature	-	Cyprus	Serdarli-Famagusta	2003	Full length article	Göçmen, B., Werner, Y. L. & Elbeyli, B. (2008). Cannibalism in Dolichophis jugularis (Serpentes: Colubridae): more than random?. Current Herpetology 27(1), 1–7.	Göçmen, B., Werner, Y. L. & Elbeyli, B. (2008). Cannibalism in Dolichophis jugularis (Serpentes: Colubridae): more than random?. Current Herpetology 27(1), 1–7.
Dolichophis	jugularis	jugularis		Dolichophis jugularis jugularis	Colubridae	Rodents	Yes	-	-	39.4	-	-	32.4	Juvenile	UND	Nature	Head	Turkey	Kalamaki-Kusadasi, Izmir	2007	Full length article	Göçmen, B., Werner, Y. L. & Elbeyli, B. (2008). Cannibalism in Dolichophis jugularis (Serpentes: Colubridae): more than random?. Current Herpetology 27(1), 1–7.	Göçmen, B., Werner, Y. L. & Elbeyli, B. (2008). Cannibalism in Dolichophis jugularis (Serpentes: Colubridae): more than random?. Current Herpetology 27(1), 1–7.
Acanthophis	pyrrhus			Acanthophis pyrrhus	Elapidae	Lizards	No	-	-	-	-	-	-	-	UND	Captivity	-	Australia	-	1981	Short communication	Gow, G. F. (1981). Notes on the Desert Death Adder (Acanthophis pyrrhus) Boulenger 1898, with the first reproductive record. Northern Territory Naturalist 4, 21–22.	-
Notechis	scutatus		Notechis ater	Notechis scutatus	Elapidae	Fishes and lizards	No	-	-	-	-	-	-	-	UND	-	-	Australia	-	1983	Other	Gow, G. F. (1983). Snakes of Australia. HarperCollins Publishers, Pymble, Australia.	-
Notechis	scutatus		Notechis ater	Notechis scutatus	Elapidae	Fishes and lizards	No	-	-	-	-	-	-	-	UND	-	-	Australia	-	1989	Other	Gow, G. F. (1989). Graeme Gow's complete guide to Australian snakes. HarperCollins, New York, NY.	-
Morelia	viridis		Chondropython viridis	Morelia viridis	Pythonidae	Birds and small mammals	No	-	-	-	-	-	-	Juvenile	CBO	Captivity	-	United States	-	1977	Other	Gray, P. (1977). Photo of Condropython viridis regurgitating conspecific litter mate. Herpetological Review 8(4), 148.	-
Micrurus	fulvius			Micrurus fulvius	Elapidae	Serpentiform species	Yes	-	-	-	-	-	-	-	UND	Dissection	-	United States	-	1973	Other	Greene, H. W. (1973). The food habits and feeding behavior of New World coral snakes. PhD thesis: University of Texas at Arlington Libraries, Arlington, TX.	Loveridge, A. (1938). Food of Micrurus fulvius fulvius. Copeia 1938(4), 201–202.
Micrurus	fulvius			Micrurus fulvius	Elapidae	Serpentiform species	Yes	-	-	-	-	-	-	-	UND	Dissection	-	United States	-	1973	Other	Greene, H. W. (1973). The food habits and feeding behavior of New World coral snakes. PhD thesis: University of Texas at Arlington Libraries, Arlington, TX.	Loveridge, A. (1938). Food of Micrurus fulvius fulvius. Copeia 1938(4), 201–202.
Micrurus	fulvius			Micrurus fulvius	Elapidae	Serpentiform species	Yes	M	-	-	F	-	-	Adult	UND	Captivity	-	United States	-	1984	Other	Greene, H. W. (1984). Feeding behavior and diet of eastern coral snake, Micrurus fulvius. In Vertebrate Ecology and Systematics. A Tribute to Henry S. Fitch (ed. R. A. Seigel), pp. 147-162. University of Kansas publications, Museum of Natural History.	Loveridge, A. (1938). Food of Micrurus fulvius fulvius. Copeia 1938(4), 201–202.
Micrurus	fulvius			Micrurus fulvius	Elapidae	Serpentiform species	Yes	F	-	-	F	-	-	Adult	UND	Captivity	-	United States	-	1984	Other	Greene, H. W. (1984). Feeding behavior and diet of eastern coral snake, Micrurus fulvius. In Vertebrate Ecology and Systematics. A Tribute to Henry S. Fitch (ed. R. A. Seigel), pp. 147-162. University of Kansas publications, Museum of Natural History.	Loveridge, A. (1938). Food of Micrurus fulvius fulvius. Copeia 1938(4), 201–202.
Micrurus	fulvius			Micrurus fulvius	Elapidae	Serpentiform species	Yes	M	-	-	M	-	-	Adult	UND	Captivity	-	United States	-	1984	Other	Greene, H. W. (1984). Feeding behavior and diet of eastern coral snake, Micrurus fulvius. In Vertebrate Ecology and Systematics. A Tribute to Henry S. Fitch (ed. R. A. Seigel), pp. 147-162. University of Kansas publications, Museum of Natural History.	Loveridge, A. (1938). Food of Micrurus fulvius fulvius. Copeia 1938(4), 201–202.
Micrurus	fulvius			Micrurus fulvius	Elapidae	Serpentiform species	Yes	M	-	-	M	-	-	Juvenile	UND	Captivity	-	United States	-	1984	Other	Greene, H. W. (1984). Feeding behavior and diet of eastern coral snake, Micrurus fulvius. In Vertebrate Ecology and Systematics. A Tribute to Henry S. Fitch (ed. R. A. Seigel), pp. 147-162. University of Kansas publications, Museum of Natural History.	Loveridge, A. (1938). Food of Micrurus fulvius fulvius. Copeia 1938(4), 201–202.
Python	regius			Python regius	Pythonidae	Birds and small mammals	No	-	-	42	-	-	46.5	Juvenile	UND	Captivity	-	-	-	1995	Short communication	Greer, G. C. (1995). A report of cannibalism in ball pythons. Reptile & Amphibian Magazine 1995, 36–39.	-
Python	molurus			Python molurus	Pythonidae	Generalist	Yes	F	-	-	-	-	-	Eggs	MC	Captivity	-	-	-	1984	Other	Griehl, K. (1984). Snakes: giant snakes and non-venomous snakes in the terrarium. Barron's Educational Series. Inc., Woodbury, New York, NY.	Visvanathan, A., Anne, S., Kolli, A. K. & Vangari, S. M. (2022). Snakes of Telangana: An annotated checklist with new locality records and notes on natural history. Reptiles & Amphibians 29(1), 279–285.
Epicrates	cenchria			Epicrates cenchria	Boidae	Generalist	No	F	-	-	-	-	-	Stillborns	MC	Captivity	-	United States	-	1980	Other	Groves, J. D. (1980). Observations and comments on the post-parturient behaviour of some tropical boas of the genus Epicrates. British Journal of Herpetology 6, 89–91.	-
Lampropeltis	elapsoides		Lampropeltis triangulum elapsoides	Lampropeltis elapsoides	Colubridae	Generalist	Yes	F	43.8	-	-	-	-	Eggs	MC	Captivity	-	United States	Flórida	1972	Short communication	Groves, J. D. & Sachs, P. S. (1973). Eggs and Young of the Scarlet King Snake, Lampropeltis triangulum elapsoides. Journal of Herpetology 7(4), 389–390.	Greene, H. W., Zimmerer, E. J., Palmer, W. M. & Benard, M. F. (2010). Diet specialization by the scarlet kingsnake, Lampropeltis elapsoides (Colubridae). Reptiles & Amphibians 17(1), 18–22.
Masticophis	flagellum			Masticophis flagellum	Colubridae	Generalist	Yes	-	-	-	-	-	-	-	UND	Nature	-	United States	-	1953	Short communication	Guidry, E. V. (1953). Herpetological Notes from Southeastern Texas. Herpetologica 9(1), 49–56.	Johnson, S. & Blais, B. (2021). Ophiophagous Combatants: Predation on a Kingsnake (Lampropeltis sp.) by a Coachwhip (Coluber flagellum) in the Sonoran Desert. Reptiles & Amphibians 28(3), 462–464.
Bitis	schneideri			Bitis schneideri	Viperidae	Small vertebrates	No	-	-	-	-	-	-	-	UND	Nature	-	-	-	1975	Full length article	Haacke, W. D. (1975). Description of a new adder (Viperidae, Reptilia) from Southern Africa, with a discussion of related forms. Cimbebasia 4, 217–224.	-
Natrix	maura			Natrix maura	Natricidae	Amphibians and fishes	No	F	75	-	M	55	-	Adult	UND	Captivity	Head	United Kingdom	-	1981	Short communication	Hailey, A. (1981). Ophiophagy in Natrix maura. The Herpetological Bulletin 4, 51.	-
Sistrurus	catenatus			Sistrurus catenatus	Viperidae	Generalist	Yes	-	-	-	-	-	-	-	UND	Dissection	-	United States	-	1991	Full length article	Hallock, L. A. (1991). Habitat utilization, diet and behavior of the eastern massasauga (Sistrurus catenatus) in southern Michigan. MSc dissertation: Michigan State University, East Lansing. MI.	Swinehart, A., Partridge, C., Russell, A., Thacker, A., Kovach, J. & Moore, J. (2023). Diet of a threatened rattlesnake (eastern massasauga) revealed by DNA metabarcoding. Ecology and evolution 13(4), 1–14.
Paramophis	rusticus		Clelia rustica	Paraphimophis rusticus	Dipsadidae	Generalist	Yes	-	-	-	-	-	-	Juvenile	CBO	Captivity	-	-	-	1984	Full length article	Halloy, M. & Belmonte, T. (1984). Estudio comparativo del comportamiento de cuatro especies de culebras en los primeros meses de vida. Neotropica 30(84), 201–213.	Gallardo, J. M. (1977). Reptiles de los alrededores de Buenos Aires. Editorial Universitaria de Buenos Aires, Buenos Aires, Argentina.
Thamnophis	sirtalis			Thamnophis sirtalis	Natricidae	Generalist	Yes	-	-	-	-	-	-	Juvenile	UND	Dissection	-	United States	-	1951	Full length article	Hamilton, W. J. (1951). The Food and Feeding Behavior of the Garter Snake in New York State. The American Midland Naturalist 46(2), 385–390.	Hamilton, W. J. (1951). The Food and Feeding Behavior of the Garter Snake in New York State. The American Midland Naturalist 46(2), 385–390.
Coluber	constrictor	constrictor		Coluber constrictor constrictor	Colubridae	Generalist	Yes	-	-	-	-	-	-	-	UND	Dissection	-	United States	-	1952	Full length article	Hamilton, W. J. & Pollack, J. A. (1956). The food of some colubrid snakes from Fort Benning, Georgia. Ecology 37(3), 519–526.	Hamilton, W. J. & Pollack, J. A. (1956). The food of some colubrid snakes from Fort Benning, Georgia. Ecology 37(3), 519–526.
Heterodon	kennerlyi		Heterodon nasicus kennerlyi	Heterodon kennerlyi	Dipsadidae	Generalist	Yes	F	-	-	-	-	-	Eggs	MC	Captivity	-	-	-	1989	Short communication	Hammack, S. (1991). Heterodon nasicus kennerlyi (Mexican hognose snake). Oophagy. Herpetological Review 22(4), 132.	Schmidt, D. (2012). Giftbisse von giftigen und "harmlosen" Schlangen. Terraria-Elaphe (3), 68–75.
Heterodon	kennerlyi		Heterodon nasicus kennerlyi	Heterodon kennerlyi	Dipsadidae	Generalist	Yes	F	-	-	-	-	-	Eggs	MC	Captivity	-	-	-	1990	Short communication	Hammack, S. (1991). Heterodon nasicus kennerlyi (Mexican hognose snake). Oophagy. Herpetological Review 22(4), 132.	Schmidt, D. (2012). Giftbisse von giftigen und "harmlosen" Schlangen. Terraria-Elaphe (3), 68–75.
Chilabothrus	striatus		Epicrates striatus	Chilabothrus striatus	Boidae	Mammals	No	F	-	167.6	-	-	42.5	Neonate	MC	Captivity	-	Bahamas	Museu de História Natural de Bahamas	1960	Short communication	Hanlon, R. W. (1964). Reproductive activity of the Bahaman boa (Epicrates striatus). Herpetologica 20(2), 143–144.	-
Chilabothrus	striatus		Epicrates striatus	Chilabothrus striatus	Boidae	Mammals	No	F	-	167.7	-	-	42.9	Neonate	MC	Captivity	-	Bahamas	Museu de História Natural de Bahamas	1960	Short communication	Hanlon, R. W. (1964). Reproductive activity of the Bahaman boa (Epicrates striatus). Herpetologica 20(2), 143–144.	-
Lampropeltis	californiae		Lampropeltis getulus californiae	Lampropeltis californiae	Colubridae	Generalist	Yes	F	36.5	-	M	36.5	-	Juvenile	UND	Nature	-	-	-	1982	Other	Hansen, G. E. (1982). Life history of the California Kingsnake (Lampropeltis getulus californiae) at a southern Sacramento Valley, California locale. PhD dissertation: California State University, Sacramento, CA.	Jackson, K., Kley, N. J. & Brainerd, E. L. (2004). How snakes eat snakes: the biomechanical challenges of ophiophagy for the California kingsnake, Lampropeltis getula californiae (Serpentes: Colubridae). Zoology 107(3), 191–200.
Agkistrodon	contortrix		Agkistrodon contortrix mokasen	Agkistrodon contortrix	Viperidae	Generalist	Yes	-	-	76	-	-	61	Adult	UND	Captivity	-	United States	-	1960	Short communication	Harris Jr, H. S. & Simmons, R. S. (1977). Additional notes concerning cannibalism in pit vipers. Bulletin of the Maryland Herpetological Society 13(2), 121–122	Barton, A. J. (1949). Ophiophagy by a juvenile copperhead. Copeia 1949(3), 232.
Crotalus	lepidus	klauberi		Crotalus lepidus klauberi	Viperidae	Lizards	Yes	M	-	53	F	-	-	Juvenile	UND	Captivity	-	United States	-	1975	Short communication	Harris Jr, H. S. & Simmons, R. S. (1977). Additional notes concerning cannibalism in pit vipers. Bulletin of the Maryland Herpetological Society 13(2), 121–123	Holycross, A. T., Painter, C. W., Prival, D. B., Swann, D. E., Schroff, M. J., Edwards, T. & Schwalbe, C. R. (2002). Diet of Crotalus lepidus klauberi (Banded Rock Rattlesnake). Journal of Herpetology 36(4), 589–597.
Philodryas	patagoniensis			Philodryas patagoniensis	Dipsadidae	Generalist	Yes	-	-	-	-	-	-	-	UND	Dissection	-	Brazil	-	2005	Full length article	Hartmann, P. & Marques, O. (2005). Diet and habitat use of two sympatric species of Philodryas (Colubridae), in south Brazil. Amphibia-Reptilia 26(1), 25–31.	Hartmann, P. & Marques, O. (2005). Diet and habitat use of two sympatric species of Philodryas (Colubridae), in south Brazil. Amphibia-Reptilia 26(1), 25–31.
Crotalus	viridis			Crotalus viridis	Viperidae	Rodents	No	-	-	-	-	-	-	Juvenile	UND	Captivity	-	-	-	1937	Short communication	Hathcock, B. (1937). Snake eat snake. Natural History 39(5), 339–342.	-
Cubophis	vudii		Alsophis vudii	Cubophis vudii	Dipsadidae	Lizards	No	-	-	-	-	-	-	-	UND	Nature	-	Bahamas	Eleuthera	1996	Other	Henderson, R. W. & Sajdak, R. A. (1996). Diets of West Indian racers (Colubridae: Alsophis): composition and biogeographic implications. In Contributions to West Indian herpetology: a tribute to Albert Schwartz (ed. R. Powell & R. W. Henderson), pp. 327-338. Society for the Study of Amphibians and Reptiles, Ithaca (New York).	-
Cubophis	vudii			Cubophis vudii	Dipsadidae	Lizards	No	-	-	-	-	-	-	-	UND	Nature	-	Bahamas	Cat Island	1996	Other	Henderson, R. W. & Sajdak, R. A. (1996). Diets of West Indian racers (Colubridae: Alsophis): composition and biogeographic implications. In Contributions to West Indian herpetology: a tribute to Albert Schwartz (ed. R. Powell & R. W. Henderson), pp. 327-338. Society for the Study of Amphibians and Reptiles, Ithaca (New York).	-
Cubophis	vudii		Alsophis vudii	Cubophis vudii	Dipsadidae	Lizards	No	-	-	-	-	-	-	-	UND	Nature	-	Bahamas	Andros	1996	Other	Henderson, R. W. & Sajdak, R. A. (1996). Diets of West Indian racers (Colubridae: Alsophis): composition and biogeographic implications. In Contributions to West Indian herpetology: a tribute to Albert Schwartz (ed. R. Powell & R. W. Henderson), pp. 327-338. Society for the Study of Amphibians and Reptiles, Ithaca (New York).	-
Bothrops	jararaca			Bothrops jararaca	Viperidae	Generalist	No	-	-	-	-	-	-	Juvenile	UND	Captivity	-	Brazil	-	1921	Full length article	Hermann, R. (1921). Kannibalismus und Ophiophagie bei brasilischen. Schlangen-Zeitung des Deutschen Vereins für Wissenschaft und Kunst 2, 270–277.	-
Xenodon	merremii		Waglerophis merremi	Xenodon merremii	Dipsadidae	Anurans	Yes	-	-	-	-	-	-	-	UND	Captivity	-	-	-	1921	Full length article	Hermann, R. (1921). Kannibalismus und Ophiophagie bei brasilischen. Schlangen-Zeitung des Deutschen Vereins für Wissenschaft und Kunst 2, 270–277.	Série, P. (1919). Notas sobre la alimentación de algunos ofidios. Revista del Jardín Zoológico de Buenos Aires 15, 307–328.
Coluber	constrictor			Coluber constrictor	Colubridae	Generalist	Yes	M	107	143	-	70	98	Adult	UND	Nature	-	United States	Condado de Aiken, Carolina do Sul	2008	Short communication	Hickman, C. R. (2011). Coluber constrictor (North American Racer). Cannibalism And Defensive Behavior. Herpetological Review 42(2), 285.	Klimstra, W. D. (1959b). Foods of the Racer, Coluber constrictor, in Southern Illinois. Copeia 1959(3), 210–214.
Pantherophis	guttatus		Elaphe guttata guttata	Pantherophis guttatus	Colubridae	Generalist	No	-	-	30	-	-	30	Juvenile	CBO	Captivity	Head	United States	Delaware	1973	Short communication	Hillis, D. (1974). A note on cannibalism in corn snakes, Elaphe guttata guttata. Bulletin of the Maryland Herpetological Society 10(1), 31–32.	-
Nerodia	sipedon	pleuralis		Nerodia sipedon pleuralis	Natricidae	Amphibians and fishes	Yes	-	-	-	-	-	-	-	UND	Dissection	-	United States	-	2003	Full length article	Himes, J. (2003). Diet composition of Nerodia sipedon (Serpentes: Colubridae) and its dietary overlap with, and chemical recognition of Agkistrodon piscivorus (Serpentes: Viperidae). Amphibia-Reptilia 24(2), 181–188.	Himes, J. (2003). Diet composition of Nerodia sipedon (Serpentes: Colubridae) and its dietary overlap with, and chemical recognition of Agkistrodon piscivorus (Serpentes: Viperidae). Amphibia-Reptilia 24(2), 181–188.
Micrurus	corallinus			Micrurus corallinus	Elapidae	Serpentiform species	Yes	-	-	-	-	-	-	Neonate	CBO	Captivity	Head	Brazil	Instituto Butantan	1981	Full length article	Hoge, A. R. & Federsoni Jr, P. A. (1981). Manutenção e criação de serpentes em cativeiro. Biotérios 1, 63–73.	Banci, K. R. S.,Torello-Vieira, N. F., Freitas, A. C. & Marques, O. A. V. (2017). Feeding on elongate prey: additional data for coral snake Micrurus corallinus (Elapidae) and comments on aposematism. Herpetology Notes 10, 335–338.
Eunectes	notaeus			Eunectes notaeus	Boidae	Generalist	Yes	F	-	175	-	-	-	Undeveloped offspring	MC	Captivity	-	United States	New York Zoological Park	1979	Short communication	Holmstrom Jr, W. F. (1987). Observations on the reproduction of the Yellow anaconda at the New York Zoological Park. International Zoo Yearbook 21(1), 92–94.	Miranda, E. D., Ribeiro‐Jr, R. P., Camera, B. F., Barros, M., Draque, J., Micucci, P., Waller, T. & Strüssmann, C. (2017). Penny and penny laid up will be many: large yellow anacondas do not disregard small prey. Journal of Zoology 301(4), 301–309.
Eunectes	murinus			Eunectes murinus	Boidae	Generalist	Yes	F	-	-	-	-	-	Undeveloped offspring	MC	Captivity	-	-	-	1981	Other	Holmstrom Jr, W. F. & Behler, J. L. (1981). Post-parturient behavior of the common anaconda, Eunectes murinus. Der Zoologische Garten 51, 353–356.	Infante-Rivero, E., Natera-Mumaw, M. & Marcano, A. (2007). Extension of the distribution of Eunectes murinus (Linnaeus, 1758) and Helicops angulatus (Linnaeus, 1758) in Venezuela, with notes on ophiophagia. Tropical Amphibians & Reptiles 4(1), 39–40.
Acanthophis	pyrrhus			Acanthophis pyrrhus	Elapidae	Lizards	No	-	-	-	-	-	-	-	UND	-	-	Australia	-	1989	Other	Hoser, R. T. (1989). Australian Reptiles and Frogs. Pierson & Company Limited, East Sussex, UK.	-
Acanthophis	pyrrhus			Acanthophis pyrrhus	Elapidae	Lizards	No	M	-	-	M	-	-	-	UND	Captivity	-	Australia	-	1984	Short communication	Hoser, R. T. (1993). Notes on feeding interactions in australian reptiles. Herpetofauna 23(1), 32–35.	-
Demansia	psammophis			Demansia psammophis	Elapidae	Lizards	No	M	-	100	-	-	-	Juvenile	UND	Captivity	-	Australia	-	1976	Short communication	Hoser, R. T. (1993). Notes on feeding interactions in australian reptiles. Herpetofauna 23(1), 32–35.	-
Hemiaspis	signata			Hemiaspis signata	Elapidae	Lizards	No	-	-	-	-	-	-	Juvenile	UND	Captivity	-	Australia	-	1976	Short communication	Hoser, R. T. (1993). Notes on feeding interactions in australian reptiles. Herpetofauna 23(1), 32–35.	-
Chilabothrus	striatus		Epicrates striatus	Chilabothrus striatus	Boidae	Mammals	No	F	-	-	-	-	-	Stillborns	MC	Captivity	-	-	-	1980	Full length article	Huff, T. A. (1980). Captive propagation of the subfamily Boinae with emphasis on the genus Epicrates. Society for the Study of Amphibians and Reptiles (1), 125–134.	-
Leptodeira	maculata		Leptodeira cussiliris	Leptodeira maculata	Dipsadidae	Anurans	Yes	F	22	39	M	-	-	-	UND	Nature	-	Mexico	-	2007	Short communication	Huidobro, C. A. M., Castro, E. E. N. & Ocampo, S. A. (2010). Leptodeira cussiliris (Duellman’s Cat-eyed Snake). Diet, cannibalism. Herpetological Review 41(2), 237.	Palacios-Aguilar, R., Butler, B.O., Cortés-Ortíz, B. & Santos-Bibiano, R. (2020). Leptodeira maculata (Southwestern Cat-eyed Snake). Herpetological Review 51(3), 621–622.
Pantherophis	guttatus		Elaphe guttata	Pantherophis guttatus	Colubridae	Generalist	No	-	-	-	-	-	-	Juvenile	UND	Captivity	-	-	-	1980	Short communication	Ippoliti, S. (1980). Cannibalism in a corn snake hatchling (Elaphe guttata). Bulletin of the Philadelphia Herpetological Society 28, 14.	-
Coluber	constrictor			Coluber constrictor	Colubridae	Generalist	Yes	-	-	102	-	-	52	Juvenile	UND	Nature	Head	United States	Flórida	1970	Short communication	Jackson, J. F. (1971). Intraspecific Predation in Coluber constrictor. Journal of Herpetology 5(3/4), 196.	Klimstra, W. D. (1959b). Foods of the Racer, Coluber constrictor, in Southern Illinois. Copeia 1959(3), 210–214.
Morelia	viridis		Chondropython viridis	Morelia viridis	Pythonidae	Birds and small mammals	No	-	-	-	-	-	-	Juvenile	UND	Captivity	-	-	-	1994	Short communication	Jago, G. (1994). An occurrence of cannibalism in juvenile green pythons Chondropython viridis with further notes on their captive husbandry. Herpetofauna 24(2), 49–50.	-
Austrelaps	ramsayi			Austrelaps ramsayi	Elapidae	Generalist	Yes	-	-	-	-	-	-	-	UND	-	-	Australia	-	1980	Other	Jenkins, R. & Bartell, R. (1980). A field guide to reptiles of the Australian high country. Inkata Press Proprietary Limited, Melbourne, Australia.	Shine, R. (1987a). Ecological Ramifications of Prey Size: Food Habits and Reproductive Biology of Australian Copperhead Snakes (Austrelaps, Elapidae). Journal of Herpetology 21(1), 21–28.
Sanzinia	madagascariensis			Sanzinia madagascariensis	Sanziniidae	Birds and small mammals	No	F	-	-	-	-	-	Neonate	MC	Captivity	-	Germany	-	1963	Short communication	Jes, H. (1984). Beobachtungen an einigen ovovivipar gebärenden Riesenschlangen (Boidae). Salamandra (Frankfurt am Main) 20(4), 268–269.	-
Corallus	hortulana		Corallus enhydris	Corallus hortulana	Boidae	Generalist	No	F	-	-	-	-	-	Eggs	MC	Captivity	-	Germany	Kölner Zoo	1983	Short communication	Jes, H. (1984). Beobachtungen an einigen ovovivipar gebärenden Riesenschlangen (Boidae). Salamandra (Frankfurt am Main) 20(4), 268–269.	Di-Nicola, M. R., Zecchin, L., D'Amico, M. & Faraone, F. P. (2020). Ophiophagy in Coronella austriaca: first case of predation on Hierophis viridiflavus and first direct observations of predation on Vipera aspis. Herpetology Notes 13, 1107–1110.
Coronella	austriaca			Coronella austriaca	Colubridae	Lizards and small mammals	Yes	M	44.2	56.3	F	43.1	51.4	Adult	UND	Nature	Head	United Kingdom	Floresta de Warehan, Dorset	2018	Full length article	Jofré, G. M. & Reading, C. J. (2020). Cannibalism in smooth snakes, Coronella austriaca. Herpetological Journal 30(3), 168–172.	Di-Nicola, M. R., Zecchin, L., D'Amico, M. & Faraone, F. P. (2020). Ophiophagy in Coronella austriaca: first case of predation on Hierophis viridiflavus and first direct observations of predation on Vipera aspis. Herpetology Notes 13, 1107–1110.
Coronella	austriaca			Coronella austriaca	Colubridae	Lizards and small mammals	Yes	F	40.4	48	-	-	-	Neonate	UND	Nature	-	United Kingdom	Floresta de Warehan, Dorset	2015	Full length article	Jofré, G. M. & Reading, C. J. (2020). Cannibalism in smooth snakes, Coronella austriaca. Herpetological Journal 30(3), 168–172.	Di-Nicola, M. R., Zecchin, L., D'Amico, M. & Faraone, F. P. (2020). Ophiophagy in Coronella austriaca: first case of predation on Hierophis viridiflavus and first direct observations of predation on Vipera aspis. Herpetology Notes 13, 1107–1110.
Ptyas	mucosa			Ptyas mucosa	Colubridae	Generalist	Yes	-	-	-	-	-	-	-	UND	Nature	Head	India	Parque Nacional Sanjay Gandhi, Goregaon, Mumbai, Maharashtra	2023	Short communication	Joshi, P., Soni, S. & Figueroa, A. (2023). Cannibalism in the Oriental Ratsnake, Ptyas mucosa (Linnaeus, 1758), in Mumbai, Maharashtra, India. Herpetology Notes 16, 661–663.	Wall, F. (1904). Cannibalism in snakes. The Journal of Bombay Natural History Society 15, 524–525.
Ahaetulla	nasuta			Ahaetulla nasuta	Colubridae	Anurans and lizards	Yes	-	-	-	-	-	-	-	UND	-	-	-	-	2020	Short communication	Kalki, Y. & Weiss, M. (2020). Understanding the food habits of the green vine snake (Ahaetulla nasuta): a crowdsourced approach. Herpetology Notes 13, 835–843.	Kalki, Y. & Weiss, M. (2020). Understanding the food habits of the green vine snake (Ahaetulla nasuta): a crowdsourced approach. Herpetology Notes 13, 835–843.
Pituophis	catenifer		Pituophis melanoleucus annectans	Pituophis catenifer	Colubridae	Mammals	No	-	-	-	-	-	-	-	UND	Nature	-	United States	-	1947	Other	Klauber, L. M. (1947). Classification and ranges of the gopher snakes of the genus Pituophis in the western United States. Bulletins of the Zoological Society of San Diego (22), 7–14.	Rodríguez-Robles, J. A. (1998). Alternative Perspectives on the Diet of Gopher Snakes (Pituophis catenifer, Colubridae): Literature Records versus Stomach Contents of Wild and Museum Specimens. Copeia 1998(2), 463–466.
Crotalus	viridis		Crotalus viridis viridis	Crotalus viridis	Viperidae	Rodents	No	-	-	-	-	-	-	Adult	UND	Captivity	-	United States	-	1972	Other	Klauber, L. M. (1972). Rattlesnakes: Their Habits, Life Histories, and Their Influence on Mankind. University of California Press, Berkeley, CA.	-
Crotalus	atrox			Crotalus atrox	Viperidae	Birds and small mammals	No	-	-	-	-	-	-	Juvenile	UND	Captivity	-	United States	-	1972	Other	Klauber, L. M. (1972). Rattlesnakes: Their Habits, Life Histories, and Their Influence on Mankind. University of California Press, Berkeley, CA.	-
Sistrurus	catenatus			Sistrurus catenatus	Viperidae	Generalist	Yes	-	-	-	-	-	-	-	UND	-	-	United States	-	1972	Other	Klauber, L. M. (1972). Rattlesnakes: Their Habits, Life Histories, and Their Influence on Mankind. University of California Press, Berkeley, CA.	Swinehart, A., Partridge, C., Russell, A., Thacker, A., Kovach, J. & Moore, J. (2023). Diet of a threatened rattlesnake (eastern massasauga) revealed by DNA metabarcoding. Ecology and evolution 13(4), 1–14.
Agkistrodon	piscivorus			Agkistrodon piscivorus	Viperidae	Generalist	Yes	-	-	-	-	-	-	Juvenile	UND	-	-	United States	-	1959	Full length article	Klimstra, W. D. (1959a). Food habits of the cottonmouth in southern Illinois. Chicago Academy of Sciences, Chicago, IL.	Graham, S. P., Connell, M. R. & Gray, K. M. (2010). Agkistrodon piscivorus (Cottonmouth). Diet. Herpetological Review 41(1), 88–89.
Protobothrops	flavoviridis		Trimeresurus flavoviridis	Protobothrops flavoviridis	Viperidae	Generalist	Yes	-	-	-	-	-	-	-	UND	Nature	-	Japan	-	1979	Short communication	Koba, K. (1979). Snakes as prey of Trimeresurus flavoviridis (Serpentes: Viperidae) on Amami-oshima of the Nansei Islands. Bulletin of Ginkyo College of Medical Technology 4, 9–12.	Mori, A. & Moriguchi, H. (1988). Food habits of the snakes in Japan: a critical review. Snake 20, 98–113.
Protobothrops	flavoviridis		Trimeresurus flavoviridis	Protobothrops flavoviridis	Viperidae	Generalist	Yes	-	-	-	-	-	-	-	UND	Nature	-	Japan	-	1979	Short communication	Koba, K. (1979). Snakes as prey of Trimeresurus flavoviridis (Serpentes: Viperidae) on Amami-oshima of the Nansei Islands. Bulletin of Ginkyo College of Medical Technology 4, 9–12.	Mori, A. & Moriguchi, H. (1988). Food habits of the snakes in Japan: a critical review. Snake 20, 98–113.
Protobothrops	flavoviridis		Trimeresurus flavoviridis	Protobothrops flavoviridis	Viperidae	Generalist	Yes	-	-	-	-	-	-	-	UND	Nature	-	Japan	-	1979	Short communication	Koba, K. (1979). Snakes as prey of Trimeresurus flavoviridis (Serpentes: Viperidae) on Amami-oshima of the Nansei Islands. Bulletin of Ginkyo College of Medical Technology 4, 9–12.	Mori, A. & Moriguchi, H. (1988). Food habits of the snakes in Japan: a critical review. Snake 20, 98–113.
Protobothrops	flavoviridis		Trimeresurus flavoviridis	Protobothrops flavoviridis	Viperidae	Generalist	Yes	-	-	-	-	-	-	-	UND	Nature	-	Japan	-	1979	Short communication	Koba, K. (1979). Snakes as prey of Trimeresurus flavoviridis (Serpentes: Viperidae) on Amami-oshima of the Nansei Islands. Bulletin of Ginkyo College of Medical Technology 4, 9–12.	Mori, A. & Moriguchi, H. (1988). Food habits of the snakes in Japan: a critical review. Snake 20, 98–113.
Protobothrops	flavoviridis		Trimeresurus flavoviridis	Protobothrops flavoviridis	Viperidae	Generalist	Yes	-	-	-	-	-	-	-	UND	Nature	-	Japan	-	1979	Short communication	Koba, K. (1979). Snakes as prey of Trimeresurus flavoviridis (Serpentes: Viperidae) on Amami-oshima of the Nansei Islands. Bulletin of Ginkyo College of Medical Technology 4, 9–12.	Mori, A. & Moriguchi, H. (1988). Food habits of the snakes in Japan: a critical review. Snake 20, 98–113.
Protobothrops	flavoviridis		Trimeresurus flavoviridis	Protobothrops flavoviridis	Viperidae	Generalist	Yes	-	-	-	-	-	-	-	UND	Nature	-	Japan	-	1979	Short communication	Koba, K. (1979). Snakes as prey of Trimeresurus flavoviridis (Serpentes: Viperidae) on Amami-oshima of the Nansei Islands. Bulletin of Ginkyo College of Medical Technology 4, 9–12.	Mori, A. & Moriguchi, H. (1988). Food habits of the snakes in Japan: a critical review. Snake 20, 98–113.
Protobothrops	flavoviridis		Trimeresurus flavoviridis	Protobothrops flavoviridis	Viperidae	Generalist	Yes	-	-	-	-	-	-	-	UND	Nature	-	Japan	-	1979	Short communication	Koba, K. (1979). Snakes as prey of Trimeresurus flavoviridis (Serpentes: Viperidae) on Amami-oshima of the Nansei Islands. Bulletin of Ginkyo College of Medical Technology 4, 9–12.	Mori, A. & Moriguchi, H. (1988). Food habits of the snakes in Japan: a critical review. Snake 20, 98–113.
Micrurus	diastema			Micrurus diastema	Elapidae	Serpentiform species	Yes	-	-	-	-	-	-	-	UND	Dissection	-	Mexico	-	2016	Full length article	Köhler, G., Cedeño-Vázquez, J. R., Spaeth, M. & Beutelspacher-García, P. M. (2016). The Chetumal Snake Census: generating biological data from road-killed snakes. Part 3. Leptodeira frenata, Ninia sebae, and Micrurus diastema. Mesoamerican Herpetology 3(4), 930–947.	Bello-Sanchez, E. A., Delfin-Alfonso, C. A., Perez-Alvarado, C. & Lara-Hernández, F. (2021). Noteworthy dietary records of the Variable Coral Snake Micrurus diastema (Serpentes: Elapidae) in America. North-Western Journal of Zoology 17(1), 1–6.
Coronella	austriaca			Coronella austriaca	Colubridae	Lizards and small mammals	Yes	-	25	-	-	25	-	Juvenile	UND	Nature	-	Poland	-	2014	Short communication	Kolanek, A. & Bury, S. (2020). Coronella austriaca (Smooth Snake): diet/cannibalism. Herpetological Review 51(3), 612.	Di-Nicola, M. R., Zecchin, L., D'Amico, M. & Faraone, F. P. (2020). Ophiophagy in Coronella austriaca: first case of predation on Hierophis viridiflavus and first direct observations of predation on Vipera aspis. Herpetology Notes 13, 1107–1110.
Natrix	natrix			Natrix natrix	Natricidae	Amphibians	No	-	-	-	-	-	-	-	UND	-	-	-	-	2022	Full length article	Kornilev, Y. V., Natchev, N. D. & Lillywhite, H. B. (2023). Perils of ingesting harmful prey by advanced snakes. Biological Reviews 98(1), 263–283.	-
Micropechis	ikaheka			Micropechis ikaheka	Elapidae	Generalist	Yes	F	63	76	-	32	37.9	Juvenile	UND	Nature	Head	Indonesia	Pápua Ocidental	2010	Short communication	Krey, K., O’Shea, M., Farajallah, A., Setiadi, D. & Suryobroto, B. (2015). Micropechis ikaheka (Elapidae) in Papua, Indonesia: A study of diet and cannibalism. Herpetology Notes 8, 323–328.	Krey, K., O’Shea, M., Farajallah, A., Setiadi, D. & Suryobroto, B. (2015). Micropechis ikaheka (Elapidae) in Papua, Indonesia: A study of diet and cannibalism. Herpetology Notes 8, 323–328.
Micropechis	ikaheka			Micropechis ikaheka	Elapidae	Generalist	Yes	F	-	115.2	-	-	40	Juvenile	UND	Dissection	Head	Indonesia	-	2015	Short communication	Krey, K., O’Shea, M., Farajallah, A., Setiadi, D. & Suryobroto, B. (2015). Micropechis ikaheka (Elapidae) in Papua, Indonesia: A study of diet and cannibalism. Herpetology Notes 8, 323–328.	Krey, K., O’Shea, M., Farajallah, A., Setiadi, D. & Suryobroto, B. (2015). Micropechis ikaheka (Elapidae) in Papua, Indonesia: A study of diet and cannibalism. Herpetology Notes 8, 323–328.
Masticophis	flagellum	testaceus		Masticophis flagellum testaceus	Colubridae	Generalist	Yes	-	86	116	-	45.5	60.5	Adult	UND	Nature	-	United States	-	1999	Short communication	Laduc, T. J. & Laduc, V. (2003). Masticophis flagellum testaceus. (Western Coachwhip). Cannibalism. Herpetological Review 34(3), 252.	Laduc, T. J. & Laduc, V. (2003). Masticophis flagellum testaceus. (Western Coachwhip). Cannibalism. Herpetological Review 34(3), 252.
Zamenis	scalaris		Elaphe scalaris	Zamenis scalaris	Colubridae	Generalist	No	-	-	-	-	-	-	-	UND	Captivity	-	-	-	1970	Other	Laferrere, M. (1970). Observations erpétologiques. Rivieria Scient 1970, 89–90.	-
Rhinocheilus	lecontei			Rhinocheilus lecontei	Colubridae	Generalist	Yes	-	-	90	-	-	32	Adult	UND	Nature	-	United States	-	2009	Short communication	Lane, C. M. (2009). Rhinocheilus lecontei (Long-nosed Snake). Cannibalism. Herpetological Review 40(3), 358.	Rodríguez-Robles, J. A. & Greene, H. W. (1999). Food habits of the long-nosed snake (Rhinocheilus lecontei), a ‘specialist’ predator? Journal of Zoology 248(4), 489–499.
Xenodon	merremii		Waglerophis merremi	Xenodon merremii	Dipsadidae	Anurans	Yes	F	-	-	M	-	-	-	UND	Captivity	-	-	-	1979	Full length article	Lavilla, E. O., Scrocchi, G. J. & Terán, E. M. T. (1979). Sobre algunos aspectos del comportamiento en cautiverio de Xenodon merremii (Wagler) (Ophidia: Colubridae). Acta Zoológica Lilloana 35(1), 287–293.	Série, P. (1919). Notas sobre la alimentación de algunos ofidios. Revista del Jardín Zoológico de Buenos Aires 15, 307–328.
Helicops	infrataeniatus			Helicops infrataeniatus	Dipsadidae	Fishes	No	-	-	-	-	-	-	Neonate	CBO	Captivity	-	Brazil	-	1983	Other	Lema, T. D., Araujo, M. D. & Azevedo, A. D. (1983). Contribuição ao conhecimento da alimentação e do modo alimentar de serpentes do Brasil. Comunicações do Museu de Ciências da PUCRS 26, 41–121.	-
Philodryas	patagoniensis			Philodryas patagoniensis	Dipsadidae	Generalist	Yes	-	-	-	-	-	-	-	UND	Captivity	-	-	-	1983	Other	Lema, T. D., Araujo, M. D. & Azevedo, A. D. (1983). Contribuição ao conhecimento da alimentação e do modo alimentar de serpentes do Brasil. Comunicações do Museu de Ciências da PUCRS 26, 41–121.	Hartmann, P. & Marques, O. (2005). Diet and habitat use of two sympatric species of Philodryas (Colubridae), in south Brazil. Amphibia-Reptilia 26(1), 25–31.
Crotalus	helleri		Crotalus viridis helleri	Crotalus helleri	Viperidae	Mammals	No	-	-	25	-	-	25	Juvenile	UND	Captivity	Head	United States	-	1981	Short communication	Lillywhite, H. B. (1982). Cannibalistic carrion ingestion by the rattlesnake, Crotalus viridis. Journal of Herpetology 16(1), 95.	-
Coluber	constrictor	flaviventris		Coluber constrictor flaviventris	Colubridae	Generalist	Yes	-	-	-	-	-	-	Juvenile	CBO	Captivity	Head	United States	Louisiana	1947	Short communication	Liner, E. A. (1949). Notes on the young of the blue racer, Coluber constrictor flaviventris. Copeia 1949(3), 230.	Klimstra, W. D. (1959b). Foods of the Racer, Coluber constrictor, in Southern Illinois. Copeia 1959(3), 210–214.
Coluber	constrictor	flaviventris		Coluber constrictor flaviventris	Colubridae	Generalist	Yes	-	-	-	-	-	-	Juvenile	CBO	Captivity	Head	United States	Louisiana	1947	Short communication	Liner, E. A. (1949). Notes on the young of the blue racer, Coluber constrictor flaviventris. Copeia 1949(3), 230.	Klimstra, W. D. (1959b). Foods of the Racer, Coluber constrictor, in Southern Illinois. Copeia 1959(3), 210–214.
Hierophis	gemonensis			Hierophis gemonensis	Colubridae	Generalist	No	-	-	-	-	-	-	-	UND	Nature	-	Croatia	-	2011	Short communication	Lisičić, D., Počanić, P., Lovrić, V., Derežanin, L. & Tadić, Z. (2011). A case of cannibalism in Hierophis gemonensis preying on conspecific adult. Hyla: Herpetological Bulletin 2011(2), 35–36.	-
Epicrates	maurus		Epicrates cenchria maurus	Epicrates maurus	Boidae	Generalist	No	F	-	-	-	-	-	Stillborns	MC	Captivity	-	-	-	2005	Full length article	Lourdais, O., Brischoux, F., Shine, R. & Bonnet, X. (2005). Adaptive maternal cannibalism in snakes (Epicrates cenchria maurus, Boidae). Biological Journal of the Linnean Society 84(4), 767–774.	-
Micrurus	fulvius		Micrurus fulvius fulvius	Micrurus fulvius	Elapidae	Serpentiform species	Yes	M	62.2	70.4	F	44	48.4	Adult	UND	Nature	Head	United States	Port St. Lucie, Flórida	1938	Full length article	Loveridge, A. (1938). Food of Micrurus fulvius fulvius. Copeia 1938(4), 201–202.	Loveridge, A. (1938). Food of Micrurus fulvius fulvius. Copeia 1938(4), 201–202.
Mehelya	stenophthalmus		Mehelya stenophthalma	Mehelya stenophthalmus	Lamprophiidae	Lizards and snakes	Yes	-	-	-	-	-	-	-	UND	-	-	-	-	1939	Full length article	Loveridge, A. (1939). Revision of the African Snakes of the Genera Mehelya & Gonionotophis. Bulletin of the Museum of Comparative Zoology 86, 131–162.	Chippaux, J-P. & Jackson, K. (2019). Snakes of Central and Western Africa. Johns Hopkins University Press, Baltimore, MD.
Micrurus	fulvius		Micrurus fulvius fulvius	Micrurus fulvius	Elapidae	Serpentiform species	Yes	M	62	66.5	M	53.5	61.2	Adult	UND	Nature	-	United States	Indian River, Flórida	1944	Short communication	Loveridge, A. (1944). Cannibalism in the Common Coral Snake. Copeia 1944(4), 254.	Loveridge, A. (1938). Food of Micrurus fulvius fulvius. Copeia 1938(4), 201–202.
Pseudechis	porphyriacus			Pseudechis porphyriacus	Elapidae	Generalist	Yes	-	-	150	-	-	150	Adult	UND	Nature	Head	Australia	Lamington, Queensland.	2023	Short communication	Lüddecke, T. (2023). Quid Pro Quo: A Documented Case of Cannibalism in the Red-Bellied Black Snake Pseudechis porphyriacus in Lamington (Queensland, Australia). Diversity 15(5), 610.	Shine, R. (1987b). The Evolution of Viviparity: Ecological Correlates of Reproductive Mode within a Genus of Australian Snakes (Pseudechis: Elapidae). Copeia 1987(3), 551–563.
Coronella	austriaca			Coronella austriaca	Colubridae	Lizards and small mammals	Yes	F	-	-	-	-	-	-	UND	Captivity	-	Italy	-	1996	Full length article	Luiselli, L., Capula, M. & Shine, R. (1996). Reproductive output, costs of reproduction, and ecology of the smooth snake, Coronella austriaca, in the eastern Italian Alps. Oecologia 106, 100–110.	Di-Nicola, M. R., Zecchin, L., D'Amico, M. & Faraone, F. P. (2020). Ophiophagy in Coronella austriaca: first case of predation on Hierophis viridiflavus and first direct observations of predation on Vipera aspis. Herpetology Notes 13, 1107–1110.
Coronella	austriaca			Coronella austriaca	Colubridae	Lizards and small mammals	Yes	F	-	-	-	-	-	-	UND	Captivity	-	Italy	-	1996	Full length article	Luiselli, L., Capula, M. & Shine, R. (1996). Reproductive output, costs of reproduction, and ecology of the smooth snake, Coronella austriaca, in the eastern Italian Alps. Oecologia 106, 100–110.	Di-Nicola, M. R., Zecchin, L., D'Amico, M. & Faraone, F. P. (2020). Ophiophagy in Coronella austriaca: first case of predation on Hierophis viridiflavus and first direct observations of predation on Vipera aspis. Herpetology Notes 13, 1107–1110.
Antaresia	maculosa		Liasis maculosus	Antaresia maculosa	Pythonidae	Bats	Yes	-	-	-	-	-	-	-	UND	-	-	Australia	-	1990	Short communication	Maguire, M. (1990). Accidental cannibalism of Children's Pythons. Liasis maculosus. Herpetofauna 20(1), 33.	Trembath, D. F. (2008). A record of ophiophagy by the spotted python Antaresia maculosa (Serpentes: Pythonidae) from Murray Falls National Park, north Queensland, Australia. Herpetofauna 38(2), 81–83.
Naja	naja		Naja tripudians	Naja naja	Elapidae	Generalist	Yes	-	-	-	-	-	-	Adult	UND	Captivity	-	India	-	1931	Short communication	Mahendra, B. C. (1931). Cannibalism in the Indian cobra. The Journal of the Bombay Natural History Society 14(34), 1082–1083.	Mahendra, B. C. (1931). Cannibalism in the Indian cobra. The Journal of the Bombay Natural History Society 14(34), 1082–1083.
Oxyrhopus	clathratus			Oxyrhopus clathratus	Dipsadidae	Generalist	No	-	-	29.5	-	-	28.5	Juvenile	CBO	Captivity	Head	Brazil	-	2014	Short communication	Maia, D. C. & Travaglia-Cardoso, S. R. (2017). Oxyrhopus clathratus (Serpentes: Dipsadidae): reproduction and cannibalism. Oecologia Australis 21(2), 197–200.	-
Oxyrhopus	clathratus			Oxyrhopus clathratus	Dipsadidae	Generalist	No	-	-	30	-	-	29	Juvenile	CBO	Captivity	Tail	Brazil	-	2014	Short communication	Maia, D. C. & Travaglia-Cardoso, S. R. (2017). Oxyrhopus clathratus (Serpentes: Dipsadidae): reproduction and cannibalism. Oecologia Australis 21(2), 197–200.	-
Zamenis	longissimus			Zamenis longissimus	Colubridae	Generalist	Yes	M	117.8	145.8	F	84.5	101	Adult	UND	Nature	-	Wales	Colwyn Bay	2022	Short communication	Major, T., Bracegirdle, R., Gandini, A., Russell, G. L., Pozzi, A. V., Morgan, R., Mulley, J. F. & Wüster, W. (2023). Mate today, gone tomorrow: male on female cannibalism in Zamenis longissimus (Laurenti, 1768) in North Wales. Herpetology Notes 16, 51–54.	Najbar, B. (2007). Food habits of Zamenis longissimus (Laurenti, 1768) (Reptilia: Serpentes: Colubridae) in Bieszczady (south-eastern Poland). Vertebrate Zoology 57, 73–77.
Bungarus	multicinctus			Bungarus multicinctus	Elapidae	Fishes and snakes	Yes	-	-	100	-	-	25	Juvenile	UND	Dissection	-	Taiwan	-	1970	Full length article	Mao, S. (1970). Food of the Common Venomous Snakes of Taiwan. Herpetologica 26(1), 45–48.	Mao, S. (1970). Food of the Common Venomous Snakes of Taiwan. Herpetologica 26(1), 45–48.
Naja	anchietae			Naja anchietae	Elapidae	Generalist	Yes	-	-	-	-	-	-	-	UND	Dissection	-	-	-	2018	Full length article	Maritz, B., Alexander, G. J. & Maritz, R. A. (2019). The underappreciated extent of cannibalism and ophiophagy in African cobras. Ecology 100(2), 1–4.	Broadley, D. G. (1983). FitzSimons' snakes of southern Africa. Delta books, Johannesburg, South Africa.
Naja	nivea			Naja nivea	Elapidae	Generalist	Yes	M	-	167.2	M	-	130	Adult	CDC	Nature	Head	South Africa	Reserva Tswalu Kalahari	2018	Full length article	Maritz, B., Alexander, G. J. & Maritz, R. A. (2019). The underappreciated extent of cannibalism and ophiophagy in African cobras. Ecology 100(2), 1–4.	Layloo, I., Smith, C. & Maritz, B. (2017). Diet and feeding in the Cape Cobra, Naja nivea. African Journal of Herpetology 66(2), 147–153.
Naja	nivea			Naja nivea	Elapidae	Generalist	Yes	-	-	-	-	-	-	-	UND	Dissection	-	-	-	2018	Full length article	Maritz, B., Alexander, G. J. & Maritz, R. A. (2019). The underappreciated extent of cannibalism and ophiophagy in African cobras. Ecology 100(2), 1–4.	Layloo, I., Smith, C. & Maritz, B. (2017). Diet and feeding in the Cape Cobra, Naja nivea. African Journal of Herpetology 66(2), 147–153.
Naja	annulifera			Naja annulifera	Elapidae	Generalist	Yes	-	-	-	-	-	-	-	UND	Dissection	-	-	-	2018	Full length article	Maritz, B., Alexander, G. J. & Maritz, R. A. (2019). The underappreciated extent of cannibalism and ophiophagy in African cobras. Ecology 100(2), 1–4.	Maritz, B., Alexander, G. J. & Maritz, R. A. (2019). The underappreciated extent of cannibalism and ophiophagy in African cobras. Ecology 100(2), 1–4.
Naja	subfulva			Naja subfulva	Elapidae	Generalist	Yes	-	-	-	-	-	-	-	UND	Dissection	-	-	-	2018	Full length article	Maritz, B., Alexander, G. J. & Maritz, R. A. (2019). The underappreciated extent of cannibalism and ophiophagy in African cobras. Ecology 100(2), 1–4.	Maritz, B., Alexander, G. J. & Maritz, R. A. (2019). The underappreciated extent of cannibalism and ophiophagy in African cobras. Ecology 100(2), 1–4.
Naja	mossambica			Naja mossambica	Elapidae	Generalist	Yes	-	-	-	-	-	-	-	UND	Dissection	-	-	-	2018	Full length article	Maritz, B., Alexander, G. J. & Maritz, R. A. (2019). The underappreciated extent of cannibalism and ophiophagy in African cobras. Ecology 100(2), 1–4.	Rasmussen, G. (1974). Observations on snakes feeding in captivity. The Journal of the Herpetological Association of Africa 12(1), 18–22.
Thelotornis	mossambicanus			Thelotornis mossambicanus	Colubridae	Few diet researches	No	F	70	110	M	-	57	Adult	UND	Nature	Head	Mozambique	-	2019	Full length article	Maritz, R., Conradie, W., Sardinha, C. I., Peto, A., Chechene, A. H. D. & Maritz, B. (2020). Ophiophagy and cannibalism in African vine snakes (Colubridae: Thelotornis). African Journal of Ecology 58(3), 543–547.	-
Oxyrhopus	trigeminus			Oxyrhopus trigeminus	Dipsadidae	Generalist	Yes	-	-	39	-	-	14	Juvenile	UND	Nature	-	Brazil	Litoral norte da Bahia	2016	Full length article	Marques, R., Mebert, K., Fonseca, É., Rödder, D., Solé, M. & Tinôco, M. S. (2016). Composition and natural history notes of the coastal snake assemblage from Northern Bahia, Brazil. ZooKeys (611), 93–142.	Coelho-Lima, A. D., Oliveira Ramos, G., Martins, R. B. X. & Castro Meira, L. P. D. (2020). First record of ophiophagy in the false coral snake Oxyrhopus trigeminus Duméril, Bibron & Duméril, 1854. Cuadernos de Herpetología 34(1), 89–91.
Vipera	latastei			Vipera latastei	Viperidae	Rodents	Yes	F	52.5	-	M	-	40	Adult	UND	Captivity	-	Spain	-	2004	Short communication	Martínez-Freiría, F. M., Brito, J. & Avia, M. L. (2006). Ophiophagy and cannibalism in Vipera latastei Boscá, 1878 (Reptilia, Viperidae). Herpetological Bulletin 96, 26–28.	Martínez-Freiría, F. M., Brito, J. & Avia, M. L. (2006). Ophiophagy and cannibalism in Vipera latastei Boscá, 1878 (Reptilia, Viperidae). Herpetological Bulletin 96, 26–28.
Pseudonaja	affinis	affinis		Pseudonaja affinis affinis	Elapidae	Generalist	Yes	M	-	101	M	-	101	Adult	UND	Nature	Head	Australia	Wanneroo	2004	Short communication	Maryan, B. & Gaikhorst, G. (2005). Observations of cannibalism and prey records in the Dugite or Spotted Brown Snake (Pseudonaja affinis affinis). The Western Australian Naturalist 25(1), 37–40.	Shine, R. (1989). Constraints, Allometry, and Adaptation: Food Habits and Reproductive Biology of Australian Brownsnakes (Pseudonaja: Elapidae). Herpetologica 45(2), 195–207.
Pseudonaja	affinis	affinis		Pseudonaja affinis affinis	Elapidae	Generalist	Yes	-	-	105	-	-	-	Adult	UND	Nature	-	Australia	Wattle Groove	2005	Short communication	Maryan, B. & Gaikhorst, G. (2005). Observations of cannibalism and prey records in the Dugite or Spotted Brown Snake (Pseudonaja affinis affinis). The Western Australian Naturalist 25(1), 37–40.	Shine, R. (1989). Constraints, Allometry, and Adaptation: Food Habits and Reproductive Biology of Australian Brownsnakes (Pseudonaja: Elapidae). Herpetologica 45(2), 195–207.
Anilius	scytale			Anilius scytale	Aniliidae	Generalist	Yes	M	43	-	M	-	31.5	Juvenile	UND	Nature	-	Brazil	Capitão Poço, Pará	2005	Short communication	Maschio, G. F., Lima, A. C. & Prudente, A. L. C. (2005). Anilius scytale (Red Pipesnakes). Cannibalism. Herpetological Review 36(2), 187.	Maschio, G. F., Prudente, A. L. D. C., Rodrigues, F. D. S. & Hoogmoed, M. S. (2010). Food habits of Anilius scytale (Serpentes: Aniliidae) in the brazilian Amazonia. Zoologia (Curitiba) 27, 184–190.
Masticophis	flagellum	ruddocki		Masticophis flagellum ruddocki	Colubridae	Generalist	Yes	-	-	120	-	-	-	Adult	UND	Nature	Head	United States	-	2001	Short communication	Matos, J. A. (2004). Masticophis flagellum ruddocki (San Joaquin Coachwhip). Cannibalism. Herpetological Review 35(4), 401–402.	Johnson, S. & Blais, B. (2021). Ophiophagous Combatants: Predation on a Kingsnake (Lampropeltis sp.) by a Coachwhip (Coluber flagellum) in the Sonoran Desert. Reptiles & Amphibians 28(3), 462–464.
Clelia	clelia			Clelia clelia	Dipsadidae	Generalist	Yes	-	-	-	-	-	-	-	UND	Nature	-	Honduras	-	2015	Short communication	McCranie, J. R. (2016). Clelia clelia (Daudin, 1803). Predation. Mesoamerican Herpetology 3(2), 492–493.	de la Quintana, P. (2017). Clelia clelia (Mussurana) Diet. Herpetological Review 48(3), 668.
Aspidites	melanocephalus			Aspidites melanocephalus	Pythonidae	Small mammals and reptiles	No	-	-	-	-	-	-	-	UND	-	-	Australia	-	1979	Short communication	McPhee, D. R. (1979). The observer's book of snakes and lizards of Australia. Methuen of Australia, Sydney, Australia.	-
Hemiaspis	signata			Hemiaspis signata	Elapidae	Lizards and anurans	No	-	-	-	-	-	-	-	UND	-	-	Australia	-	1979	Other	McPhee, D. R. (1979). The observer's book of snakes and lizards of Australia. Methuen of Australia, Sydney, Australia.	-
Suta	suta			Suta suta	Elapidae	Mammals	No	-	-	-	-	-	-	-	UND	-	-	Australia	-	1979	Other	McPhee, D. R. (1979). The observer's book of snakes and lizards of Australia. Methuen of Australia, Sydney, Australia.	-
Notechis	scutatus			Notechis scutatus	Elapidae	Fishes and lizards	No	-	-	-	-	-	-	-	UND	-	-	Australia	-	1979	Other	McPhee, D. R. (1979). The observer's book of snakes and lizards of Australia. Methuen of Australia, Sydney, Australia.	-
Cryptophis	nigrescens			Cryptophis nigrescens	Elapidae	Generalist	Yes	-	-	-	-	-	-	-	UND	-	-	Australia	-	1979	Other	McPhee, D. R. (1979). The observer's book of snakes and lizards of Australia. Methuen of Australia, Sydney, Australia.	Shine, R. (1984). Reproductive Biology and Food Habits of the Australian Elapid Snakes of the Genus Cryptophis. Journal of Herpetology 18(1), 33–39.
Pseudechis	australis			Pseudechis australis	Elapidae	Generalist	Yes	-	-	-	-	-	-	-	UND	-	-	Australia	-	1979	Other	McPhee, D. R. (1979). The observer's book of snakes and lizards of Australia. Methuen of Australia, Sydney, Australia.	Shine, R. (1987b). The Evolution of Viviparity: Ecological Correlates of Reproductive Mode within a Genus of Australian Snakes (Pseudechis: Elapidae). Copeia 1987(3), 551–563.
Pseudechis	guttatus			Pseudechis guttatus	Elapidae	Generalist	Yes	-	-	-	-	-	-	-	UND	-	-	Australia	-	1979	Other	McPhee, D. R. (1979). The observer's book of snakes and lizards of Australia. Methuen of Australia, Sydney, Australia.	Shine, R. (1987b). The Evolution of Viviparity: Ecological Correlates of Reproductive Mode within a Genus of Australian Snakes (Pseudechis: Elapidae). Copeia 1987(3), 551–563.
Pseudonaja	textilis			Pseudonaja textilis	Elapidae	Generalist	Yes	-	-	-	-	-	-	-	UND	-	-	Australia	-	1979	Other	McPhee, D. R. (1979). The observer's book of snakes and lizards of Australia. Methuen of Australia, Sydney, Australia.	Shine, R. (1989). Constraints, Allometry, and Adaptation: Food Habits and Reproductive Biology of Australian Brownsnakes (Pseudonaja: Elapidae). Herpetologica 45(2), 195–207.
Dolichophis	jugularis		Coluber jugularis asianus	Dolichophis jugularis	Colubridae	Rodents	Yes	-	-	44.3	-	-	41	Juvenile	UND	Nature	-	Israel	Netzer Sereni	1978	Short communication	Mienis, H. K. (1986). Cannibalism in a juvenile Large Whip Snake, Coluber jugularis asianus, in Israel. Zoology in the Middle East 1(1), 88–90.	Göçmen, B., Werner, Y. L. & Elbeyli, B. (2008). Cannibalism in Dolichophis jugularis (Serpentes: Colubridae): more than random?. Current Herpetology 27(1), 1–7.
Python	molurus			Python molurus	Pythonidae	Generalist	No	-	-	274	-	-	-	Adult	UND	Captivity	-	India	-	1902	Short communication	Millard, W. S. (1902). Cannibalism in snakes. The Journal of the Bombay Natural History Society 14, 395–396.	-
Naja	naja		Naja tripudians	Naja naja	Elapidae	Generalist	Yes	-	-	137	-	-	137	Adult	UND	Captivity	-	India	-	1902	Short communication	Millard, W. S. (1902). Cannibalism in snakes. The Journal of the Bombay Natural History Society 14, 395–396.	Mahendra, B. C. (1931). Cannibalism in the Indian cobra. The Journal of the Bombay Natural History Society 14(34), 1082–1083.
Echis	carinatus			Echis carinatus	Viperidae	Generalist	No	-	-	-	-	-	-	Adult	UND	Captivity	-	India	-	1906	Short communication	Millard, W. S. (1906). Food of snakes in captivity. The Journal of the Bombay Natural History Society 16, 758.	-
Pituophis	melanoleucus			Pituophis melanoleucus	Colubridae	Birds	No	-	-	-	-	-	-	-	UND	Captivity	-	United States	-	1964	Other	Miller, A. H. & Stebbins, R. C. (1964). The lives of desert animals in Joshua Tree National Monument. University of California Press, Berkeley, CA.	-
Lampropeltis	elapsoides		Lampropeltis triangulum temporalis	Lampropeltis elapsoides	Colubridae	Generalist	Yes	-	-	-	-	-	-	Neonate	CBO	Captivity	-	United States	-	1973	Short communication	Miller, R. & Grall, G. (1978). Reproductive data on Lampropeltis triangulum temporalis from Maryland. Bulletin of the Maryland Herpetological Society 14(1), 36–38.	Greene, H. W., Zimmerer, E. J., Palmer, W. M. & Benard, M. F. (2010). Diet specialization by the scarlet kingsnake, Lampropeltis elapsoides (Colubridae). Reptiles & Amphibians 17(1), 18–22.
Corallus	hortulana		Corallus enhydris enhydris	Corallus hortulana	Boidae	Generalist	No	F	-	-	-	-	-	Undeveloped offspring	MC	Captivity	-	United States	The Buffalo Zoo, New York	1979	Short communication	Miller, T. J. (1983). Corallus enydris enydris (garden tree boa). Food. Herpetological Review 14(2), 46–47.	Di-Nicola, M. R., Zecchin, L., D'Amico, M. & Faraone, F. P. (2020). Ophiophagy in Coronella austriaca: first case of predation on Hierophis viridiflavus and first direct observations of predation on Vipera aspis. Herpetology Notes 13, 1107–1110.
Oligodon	taeniolatus			Oligodon taeniolatus	Colubridae	Oophagus	No	F	-	-	-	-	-	Eggs	MC	Captivity	-	-	-	1963	Short communication	Minton, S. A. & Anderson, J. A. (1963). Feeding habits of the kukri snake, Oligodon taeniolatus. Herpetologica 19(2), 147.	-
Eunectes	notaeus			Eunectes notaeus	Boidae	Generalist	Yes	-	-	-	-	-	-	-	UND	-	-	Argentina	-	2016	Full length article	Miranda, E. D., Ribeiro‐Jr, R. P., Camera, B. F., Barros, M., Draque, J., Micucci, P., Waller, T. & Strüssmann, C. (2017). Penny and penny laid up will be many: large yellow anacondas do not disregard small prey. Journal of Zoology 301(4), 301–309.	Miranda, E. D., Ribeiro‐Jr, R. P., Camera, B. F., Barros, M., Draque, J., Micucci, P., Waller, T. & Strüssmann, C. (2017). Penny and penny laid up will be many: large yellow anacondas do not disregard small prey. Journal of Zoology 301(4), 301–309.
Lycodon	semicarinatus		Dinodon semicarinatus	Lycodon semicarinatus	Colubridae	Sea turtles	No	-	-	201	-	-	36	-	UND	Nature	-	Japan	-	1966	Short communication	Mishima, S. (1966). Studies on the feeding habits of Dinodon semicarinatus on the Amami Islands. Acta Herpetologica Japonica 1, 75–77.	-
Agkistrodon	contortrix			Agkistrodon contortrix	Viperidae	Generalist	Yes	-	22.7	-	-	-	-	Neonate	UND	Captivity	-	-	-	1967	Short communication	Mitchell, J. C. (1977). An instance of cannibalism in Agkistrodon contortrix (Serpentes: Viperidae). Bulletin of the Maryland Herpetological Society 13, 119–120.	Barton, A. J. (1949). Ophiophagy by a juvenile copperhead. Copeia 1949(3), 232.
Bothriechis	nigroadspersus		Bothrops schlegelii	Bothriechis nigroadspersus	Viperidae	Generalist	No	F	-	-	M	-	-	Adult	UND	Captivity		United States	-	1986	Full length article	Mitchell, J. C. (1986). Cannibalism in reptiles: a worldwide review. Society for the Study of Amphibians and Reptiles - Herpetological Circular (15), 1–44.	-
Bothriechis	nigroviridis		Bothrops nigroviridis	Bothriechis nigroviridis	Viperidae	Generalist	No	F	-	76.2	M	-	50.8	Adult	UND	Captivity	-	United States	-	1986	Full length article	Mitchell, J. C. (1986). Cannibalism in reptiles: a worldwide review. Society for the Study of Amphibians and Reptiles - Herpetological Circular (15), 1–44.	-
Craspedocephalus	trigonocephalus		Trimeresurus trigonocephalus	Craspedocephalus trigonocephalus	Viperidae	Generalist	No	F	-	-	M	-	-	Adult	UND	Captivity	-	United States	-	1986	Full length article	Mitchell, J. C. (1986). Cannibalism in reptiles: a worldwide review. Society for the Study of Amphibians and Reptiles - Herpetological Circular (15), 1–44.	-
Lycophidion	capense			Lycophidion capense	Lamprophiidae	Lizards	No	F	-	48	M	-	48	Adult	UND	Captivity	-	Zimbabwe	-	1986	Full length article	Mitchell, J. C. (1986). Cannibalism in reptiles: a worldwide review. Society for the Study of Amphibians and Reptiles - Herpetological Circular (15), 1–44.	-
Pantherophis	guttatus		Elaphe guttata	Pantherophis guttatus	Colubridae	Generalist	No	-	-	-	-	-	-	Adult	UND	Captivity	-	-	-	1986	Full length article	Mitchell, J. C. (1986). Cannibalism in reptiles: a worldwide review. Society for the Study of Amphibians and Reptiles - Herpetological Circular (15), 1–44.	-
Pantherophis	guttatus		Elaphe guttata	Pantherophis guttatus	Colubridae	Generalist	No	-	-	-	-	-	-	Juvenile	UND	Captivity	-	-	-	1986	Full length article	Mitchell, J. C. (1986). Cannibalism in reptiles: a worldwide review. Society for the Study of Amphibians and Reptiles - Herpetological Circular (15), 1–44.	-
Pantherophis	obsoleta		Elaphe obsoleta	Pantherophis obsoleta	Colubridae	Birds	No	-	-	-	-	-	-	Adult	UND	Captivity	-	-	-	1986	Full length article	Mitchell, J. C. (1986). Cannibalism in reptiles: a worldwide review. Society for the Study of Amphibians and Reptiles - Herpetological Circular (15), 1–44.	-
Pantherophis	obsoleta		Elaphe obsoleta	Pantherophis obsoleta	Colubridae	Birds	No	-	-	-	-	-	-	Juvenile	UND	Captivity	-	-	-	1986	Full length article	Mitchell, J. C. (1986). Cannibalism in reptiles: a worldwide review. Society for the Study of Amphibians and Reptiles - Herpetological Circular (15), 1–44.	-
Tropidophis	haetianus			Tropidophis haetianus	Tropidophiidae	Lizards	No	-	-	-	-	-	-	Adult	UND	Captivity	-	United States	-	1986	Full length article	Mitchell, J. C. (1986). Cannibalism in reptiles: a worldwide review. Society for the Study of Amphibians and Reptiles - Herpetological Circular (15), 1–44.	-
Opheodrys	aestivus			Opheodrys aestivus	Colubridae	Insects	No	-	-	-	-	-	-	Adult	UND	Captivity	-	United States	-	1986	Full length article	Mitchell, J. C. (1986). Cannibalism in reptiles: a worldwide review. Society for the Study of Amphibians and Reptiles - Herpetological Circular (15), 1–44.	-
Boa	constrictor			Boa constrictor	Boidae	Generalist	Yes	-	-	-	-	-	-	Juvenile	UND	Captivity	-	Switzerland	-	1981	Full length article	Mitchell, J. C. (1986). Cannibalism in reptiles: a worldwide review. Society for the Study of Amphibians and Reptiles - Herpetological Circular (15), 1–44.	Barbosa, V. D. N., Amaral, J. M. D. S., dos Santos, S. S., da Silva, E. F., Linnik, J. & Franca, F. G. R. (2022). An unusual record of ophiophagy and necrophagy in the Common Boa Boa constrictor in the Brazilian Atlantic Forest. Herpetological Bulletin 159, 44–45.
Boa	constrictor			Boa constrictor	Boidae	Generalist	Yes	-	-	-	-	-	-	Juvenile	UND	Captivity	-	Switzerland	-	1974	Full length article	Mitchell, J. C. (1986). Cannibalism in reptiles: a worldwide review. Society for the Study of Amphibians and Reptiles - Herpetological Circular (15), 1–44.	Barbosa, V. D. N., Amaral, J. M. D. S., dos Santos, S. S., da Silva, E. F., Linnik, J. & Franca, F. G. R. (2022). An unusual record of ophiophagy and necrophagy in the Common Boa Boa constrictor in the Brazilian Atlantic Forest. Herpetological Bulletin 159, 44–45.
Boa	constrictor			Boa constrictor	Boidae	Generalist	Yes	-	-	-	-	-	-	Juvenile	UND	Captivity	-	Switzerland	-	1976	Full length article	Mitchell, J. C. (1986). Cannibalism in reptiles: a worldwide review. Society for the Study of Amphibians and Reptiles - Herpetological Circular (15), 1–44.	Barbosa, V. D. N., Amaral, J. M. D. S., dos Santos, S. S., da Silva, E. F., Linnik, J. & Franca, F. G. R. (2022). An unusual record of ophiophagy and necrophagy in the Common Boa Boa constrictor in the Brazilian Atlantic Forest. Herpetological Bulletin 159, 44–45.
Boa	constrictor			Boa constrictor	Boidae	Generalist	Yes	-	-	-	-	-	-	Juvenile	UND	Captivity	-	Switzerland	-	1977	Full length article	Mitchell, J. C. (1986). Cannibalism in reptiles: a worldwide review. Society for the Study of Amphibians and Reptiles - Herpetological Circular (15), 1–44.	Barbosa, V. D. N., Amaral, J. M. D. S., dos Santos, S. S., da Silva, E. F., Linnik, J. & Franca, F. G. R. (2022). An unusual record of ophiophagy and necrophagy in the Common Boa Boa constrictor in the Brazilian Atlantic Forest. Herpetological Bulletin 159, 44–45.
Boa	constrictor			Boa constrictor	Boidae	Generalist	Yes	-	-	-	-	-	-	Juvenile	UND	Captivity	-	Switzerland	-	1978	Full length article	Mitchell, J. C. (1986). Cannibalism in reptiles: a worldwide review. Society for the Study of Amphibians and Reptiles - Herpetological Circular (15), 1–44.	Barbosa, V. D. N., Amaral, J. M. D. S., dos Santos, S. S., da Silva, E. F., Linnik, J. & Franca, F. G. R. (2022). An unusual record of ophiophagy and necrophagy in the Common Boa Boa constrictor in the Brazilian Atlantic Forest. Herpetological Bulletin 159, 44–45.
Boa	constrictor			Boa constrictor	Boidae	Generalist	Yes	-	-	-	-	-	-	Juvenile	UND	Captivity	-	Switzerland	-	1980	Full length article	Mitchell, J. C. (1986). Cannibalism in reptiles: a worldwide review. Society for the Study of Amphibians and Reptiles - Herpetological Circular (15), 1–44.	Barbosa, V. D. N., Amaral, J. M. D. S., dos Santos, S. S., da Silva, E. F., Linnik, J. & Franca, F. G. R. (2022). An unusual record of ophiophagy and necrophagy in the Common Boa Boa constrictor in the Brazilian Atlantic Forest. Herpetological Bulletin 159, 44–45.
Lampropeltis	getula		Lampropeltis getulus	Lampropeltis getula	Colubridae	Generalist	Yes	-	-	-	-	-	-	-	UND	Captivity	-	-	-	1986	Full length article	Mitchell, J. C. (1986). Cannibalism in reptiles: a worldwide review. Society for the Study of Amphibians and Reptiles - Herpetological Circular (15), 1–44.	Brown, E. E. (1979). Some snake food records from the Carolinas. Brimleyana (1), 113–124.
Naja	haje			Naja haje	Elapidae	Amphibians	Yes	M	-	-	M	-	-	Adult	UND	Captivity	-	-	-	1986	Full length article	Mitchell, J. C. (1986). Cannibalism in reptiles: a worldwide review. Society for the Study of Amphibians and Reptiles - Herpetological Circular (15), 1–44.	Filippi, E. & Petretto, M. (2013). Naja haje (Egyptian cobra). Diet/Ophiophagy. Herpetological Review 44(1), 155–156.
Naja	haje			Naja haje	Elapidae	Amphibians	Yes	M	-	-	M	-	-	Juvenile	UND	Captivity	-	-	-	1986	Full length article	Mitchell, J. C. (1986). Cannibalism in reptiles: a worldwide review. Society for the Study of Amphibians and Reptiles - Herpetological Circular (15), 1–44.	Filippi, E. & Petretto, M. (2013). Naja haje (Egyptian cobra). Diet/Ophiophagy. Herpetological Review 44(1), 155–156.
Agkistrodon	piscivorus			Agkistrodon piscivorus	Viperidae	Generalist	Yes	-	-	-	-	-	-	-	UND	Captivity	-	-	-	1986	Full length article	Mitchell, J. C. (1986). Cannibalism in reptiles: a worldwide review. Society for the Study of Amphibians and Reptiles - Herpetological Circular (15), 1–44.	Graham, S. P., Connell, M. R. & Gray, K. M. (2010). Agkistrodon piscivorus (Cottonmouth). Diet. Herpetological Review 41(1), 88–89.
Agkistrodon	piscivorus			Agkistrodon piscivorus	Viperidae	Generalist	Yes	-	-	-	-	-	-	-	UND	Captivity	-	-	-	1986	Full length article	Mitchell, J. C. (1986). Cannibalism in reptiles: a worldwide review. Society for the Study of Amphibians and Reptiles - Herpetological Circular (15), 1–44.	Graham, S. P., Connell, M. R. & Gray, K. M. (2010). Agkistrodon piscivorus (Cottonmouth). Diet. Herpetological Review 41(1), 88–89.
Thamnophis	elegans			Thamnophis elegans	Natricidae	Generalist	Yes	M	-	49	-	28	-	Juvenile	UND	Nature	-	-	-	1986	Full length article	Mitchell, J. C. (1986). Cannibalism in reptiles: a worldwide review. Society for the Study of Amphibians and Reptiles - Herpetological Circular (15), 1–44.	Hallas, J. M., Parchman, T. L. & Feldman, C. R. (2022). Phylogenomic analyses resolve relationships among garter snakes (Thamnophis: Natricinae: Colubridae) and elucidate biogeographic history and morphological evolution. Molecular Phylogenetics and Evolution 167, 1–13.
Thamnophis	elegans			Thamnophis elegans	Natricidae	Generalist	Yes	-	-	-	-	-	-	-	UND	Dissection	-	United States	-	1986	Full length article	Mitchell, J. C. (1986). Cannibalism in reptiles: a worldwide review. Society for the Study of Amphibians and Reptiles - Herpetological Circular (15), 1–44.	Hallas, J. M., Parchman, T. L. & Feldman, C. R. (2022). Phylogenomic analyses resolve relationships among garter snakes (Thamnophis: Natricinae: Colubridae) and elucidate biogeographic history and morphological evolution. Molecular Phylogenetics and Evolution 167, 1–13.
Thamnophis	elegans			Thamnophis elegans	Natricidae	Generalist	Yes	-	-	-	-	-	-	-	UND	Dissection	-	United States	-	1986	Full length article	Mitchell, J. C. (1986). Cannibalism in reptiles: a worldwide review. Society for the Study of Amphibians and Reptiles - Herpetological Circular (15), 1–44.	Hallas, J. M., Parchman, T. L. & Feldman, C. R. (2022). Phylogenomic analyses resolve relationships among garter snakes (Thamnophis: Natricinae: Colubridae) and elucidate biogeographic history and morphological evolution. Molecular Phylogenetics and Evolution 167, 1–13.
Thamnophis	sirtalis			Thamnophis sirtalis	Natricidae	Generalist	Yes	-	-	-	-	-	-	Adult	UND	Nature	-	United States	-	1989	Full length article	Mitchell, J. C. (1986). Cannibalism in reptiles: a worldwide review. Society for the Study of Amphibians and Reptiles - Herpetological Circular (15), 1–44.	Hamilton, W. J. (1951). The Food and Feeding Behavior of the Garter Snake in New York State. The American Midland Naturalist 46(2), 385–390.
Thamnophis	sirtalis	sirtalis		Thamnophis sirtalis sirtalis	Natricidae	Generalist	Yes	-	-	-	-	-	-	Juvenile	CBO	Captivity	-	United States	-	1986	Full length article	Mitchell, J. C. (1986). Cannibalism in reptiles: a worldwide review. Society for the Study of Amphibians and Reptiles - Herpetological Circular (15), 1–44.	Hamilton, W. J. (1951). The Food and Feeding Behavior of the Garter Snake in New York State. The American Midland Naturalist 46(2), 385–390.
Masticophis	flagellum			Masticophis flagellum	Colubridae	Generalist	Yes	-	-	-	-	-	-	Adult	UND	Captivity	-	-	-	1986	Full length article	Mitchell, J. C. (1986). Cannibalism in reptiles: a worldwide review. Society for the Study of Amphibians and Reptiles - Herpetological Circular (15), 1–44.	Johnson, S. & Blais, B. (2021). Ophiophagous Combatants: Predation on a Kingsnake (Lampropeltis sp.) by a Coachwhip (Coluber flagellum) in the Sonoran Desert. Reptiles & Amphibians 28(3), 462–464.
Hydrodynastes	gigas			Hydrodynastes gigas	Dipsadidae	Generalist	Yes	-	-	-	-	-	-	Juvenile	UND	Captivity	-	Switzerland	-	1984	Full length article	Mitchell, J. C. (1986). Cannibalism in reptiles: a worldwide review. Society for the Study of Amphibians and Reptiles - Herpetological Circular (15), 1–44.	López, M. S. & Giraudo, A. (2004). Diet of the large water snake Hydrodynastes gigas (Colubridae) from northeast Argentina. Amphibia-Reptilia 25(2), 178–184.
Naja	mossambica			Naja mossambica	Elapidae	Generalist	Yes	-	-	-	-	-	-	Juvenile	UND	Captivity	-	-	-	1986	Full length article	Mitchell, J. C. (1986). Cannibalism in reptiles: a worldwide review. Society for the Study of Amphibians and Reptiles - Herpetological Circular (15), 1–44.	Rasmussen, G. (1974). Observations on snakes feeding in captivity. The Journal of the Herpetological Association of Africa 12(1), 18–22.
Aspidelaps	lubricus			Aspidelaps lubricus	Elapidae	Lizards	Yes	-	-	-	-	-	-	-	UND	Captivity	-	-	-	1986	Full length article	Mitchell, J. C. (1986). Cannibalism in reptiles: a worldwide review. Society for the Study of Amphibians and Reptiles - Herpetological Circular (15), 1–44.	Shine, R., Branch, W. R., Webb, J. K., Harlow, P. S., Shine, T. & Keogh, J. S. (2007). Ecology of cobras from southern Africa. Journal of Zoology 272(2), 183–193.
Thelotornis	capensis			Thelotornis capensis	Colubridae	Generalist	Yes	-	-	-	-	-	-	Adult	UND	Captivity	-	-	-	1986	Full length article	Mitchell, J. C. (1986). Cannibalism in reptiles: a worldwide review. Society for the Study of Amphibians and Reptiles - Herpetological Circular (15), 1–44.	Shine, R., Harlow, P. S., Branch, W. R. & Webb, J. K. (1996b). Life on the lowest branch: sexual dimorphism, diet, and reproductive biology of an African twig snake, Thelotornis capensis (Serpentes, Colubridae). Copeia 1996(2), 290–299.
Diadophis	punctatus			Diadophis punctatus	Dipsadidae	Small vertebrates	Yes	M	17.5	-	M	18.5	-	Juvenile	UND	Captivity	-	United States	-	1986	Full length article	Mitchell, J. C. (1986). Cannibalism in reptiles: a worldwide review. Society for the Study of Amphibians and Reptiles - Herpetological Circular (15), 1–44.	Tetzlaff, S. (2014). Diadophis punctatus (Ring-necked Snake). Diet. Herpetological Review 45(4), 710.
Agkistrodon	bilineatus			Agkistrodon bilineatus	Viperidae	Rodents	No	F	-	-	-	-	-	Stillborns	MC	Captivity	-	United States	-	1993	Short communication	Mitchell, J. C. & Groves, J. D. (1993). Intraspecific oophagy in reptiles. Herpetological Review 24(4), 126–130.	-
Heterodon	nasicus			Heterodon nasicus	Dipsadidae	Generalist	No	-	-	-	-	-	-	-	UND	Captivity	-	-	-	1993	Other	Mitchell, J. C. & Groves, J. D. (1993). Intraspecific oophagy in reptiles. Herpetological Review 24(4), 126–130.	-
Lampropeltis	triangulum			Lampropeltis triangulum	Colubridae	Generalist	Yes	M	-	-	-	-	-	Eggs	UND	Captivity	-	-	-	1993	Other	Mitchell, J. C. & Groves, J. D. (1993). Intraspecific oophagy in reptiles. Herpetological Review 24(4), 126–130.	Hamilton, B. T., Hart, R. & Sites, J. W. (2012). Feeding ecology of the Milksnake (Lampropeltis triangulum, Colubridae) in the western United States. Journal of Herpetology 46(4), 515–522.
Crotalus	polystictus			Crotalus polystictus	Viperidae	Mammals	Yes	F	-	-	-	-	-	Neonate	UND	Dissection	-	Mexico	-	2016	Other	Mociño-Deloya, E. (2016). Ecología trófica de tres especies de serpientes de cascabel en México: Crotalus aquilus, Crotalus polystictus y Crotalus willardi. PhD thesis: Universidad de Granada, Granada, Spain.	Mociño-Deloya, E. (2016). Ecología trófica de tres especies de serpientes de cascabel en México: Crotalus aquilus, Crotalus polystictus y Crotalus willardi. PhD thesis: Universidad de Granada, Granada, Spain.
Crotalus	aquilus			Crotalus aquilus	Viperidae	Generalist	Yes	-	-	-	-	-	-	-	UND	Dissection	-	Mexico	-	2016	Other	Mociño-Deloya, E. (2016). Ecología trófica de tres especies de serpientes de cascabel en México: Crotalus aquilus, Crotalus polystictus y Crotalus willardi. PhD thesis: Universidad de Granada, Granada, Spain.	Mociño-Deloya, E. (2016). Ecología trófica de tres especies de serpientes de cascabel en México: Crotalus aquilus, Crotalus polystictus y Crotalus willardi. PhD thesis: Universidad de Granada, Granada, Spain.
Crotalus	aquilus			Crotalus aquilus	Viperidae	Generalist	Yes	-	-	-	-	-	-	-	UND	Dissection	-	Mexico	-	2016	Other	Mociño-Deloya, E. (2016). Ecología trófica de tres especies de serpientes de cascabel en México: Crotalus aquilus, Crotalus polystictus y Crotalus willardi. PhD thesis: Universidad de Granada, Granada, Spain.	Mociño-Deloya, E. (2016). Ecología trófica de tres especies de serpientes de cascabel en México: Crotalus aquilus, Crotalus polystictus y Crotalus willardi. PhD thesis: Universidad de Granada, Granada, Spain.
Crotalus	triseriatus			Crotalus triseriatus	Viperidae	Generalist	No	M	48	53.65	-	45	-	Adult	UND	Nature	-	Mexico	-	2007	Short communication	Mociño-Deloya, E. & Setser, K. (2009). Crotalus triseriatus (Mexican Dusky Rattlesnake). Cannibalism. Herpetological Review 40(4), 441.	-
Crotalus	polystictus			Crotalus polystictus	Viperidae	Mammals	Yes	F	-	54	-	-	-	Neonate	MC	Captivity	-	Mexico	-	2007	Full length article	Mociño-Deloya, E., Setser, K., Pleguezuelos, J. M., Kardon, A. & Lazcano, D. (2009). Cannibalism of nonviable offspring by postparturient Mexican lance-headed rattlesnakes, Crotalus polystictus. Animal Behaviour 77(1), 145–150.	Mociño-Deloya, E. (2016). Ecología trófica de tres especies de serpientes de cascabel en México: Crotalus aquilus, Crotalus polystictus y Crotalus willardi. PhD thesis: Universidad de Granada, Granada, Spain.
Dryophylax	phoenix		Thamnodynastes phoenix	Dryophylax phoenix	Dipsadidae	Anurans	No	M	52.2	67.4	M	49.5	63.1	Adult	UND	Nature	Head	Brazil	Natuba, Paraíba	2019	Short communication	Morais, M. D. S. R., de Araújo, P. F., Costa, R. M. T. & França, F. G. R. (2020). First record of cannibalism in Thamnodynastes phoenix Franco, Trevine, Montingelli & Zaher, 2017 (Serpentes, Colubridae). Herpetozoa 33, 17–19.	-
Elaphe	climacophora			Elaphe climacophora	Colubridae	Generalist	No	-	-	-	-	-	-	-	UND	-	-	Japan	-	1988	Full length article	Mori, A. & Moriguchi, H. (1988). Food habits of the snakes in Japan: a critical review. Snake 20, 98–113.	-
Lycodon	semicarinatus		Dinodon semicarinatum	Lycodon semicarinatus	Colubridae	Sea turtles	No	-	-	-	-	-	-	-	UND	-	-	Japan	-	1988	Full length article	Mori, A. & Moriguchi, H. (1988). Food habits of the snakes in Japan: a critical review. Snake 20, 98–113.	-
Protobothrops	flavoviridis			Protobothrops flavoviridis	Viperidae	Generalist	Yes	-	-	-	-	-	-	-	UND	-	-	Japan	-	1988	Full length article	Mori, A. & Moriguchi, H. (1988). Food habits of the snakes in Japan: a critical review. Snake 20, 98–113.	Mori, A. & Moriguchi, H. (1988). Food habits of the snakes in Japan: a critical review. Snake 20, 98–113.
Elaphe	quadrivirgata			Elaphe quadrivirgata	Colubridae	Anurans	No	-	-	-	-	-	-	-	UND	Dissection	-	Japan	-	2016	Full length article	Mori, A. & Nagata, E. (2016). Relying on a single anuran species: Feeding ecology of a snake community on Kinkasan Island, Miyagi Prefecture, Japan. Current Herpetology 35(2), 106–114.	-
Rhabdophis	tigrinus			Rhabdophis tigrinus	Natricidae	Amphibians	No	F	-	75.2	M	-	57	Adult	UND	Captivity	-	Japan	-	1981	Short communication	Moriguchi, H. (1981). Two examples of unusual feeding of Rhabdophis t. tigrinus (Boie) in captivity. The Snake 13, 25–26.	-
Borikenophis	portoricensis	anegadae	Alsophis portoricensis anegadae	Borikenophis portoricensis anegadae	Dipsadidae	Lizards	Yes	F	61.2	86.8	-	18.1	27	Juvenile	UND	Nature	Head	-	Guana (Caribbean island)	2014	Short communication	Mougey, K. (2015). Alsophis portoricensis anegadae (Puerto Rican Racer). Diet/Cannibalism. Herpetological Review 46(3), 441–442	Henderson, R. W. & Sajdak, R. A. (1996). Diets of West Indian racers (Colubridae: Alsophis): composition and biogeographic implications. In Contributions to West Indian herpetology: a tribute to Albert Schwartz (ed. R. Powell & R. W. Henderson), pp. 327-338. Society for the Study of Amphibians and Reptiles, Ithaca (New York).
Bothrops	atrox			Bothrops atrox	Viperidae	Generalist	Yes	-	-	-	-	-	-	-	UND	Captivity	Head	United States	-	2014	Short communication	Myers, E. A. (2015). Crotalus atrox (Western Diamond-backed Rattlesnake). Diet/attempted cannibalism and scavenging. Herpetological Review 46(2), 268.	Starace, F., Ferrieux, T. & Ineich, I. (2021). Second case of ophiophagy by a crotaline snake, Bothrops atrox (Squamata: Viperidae), on an aniliid, Anilius scytale (Squamata: Aniliidae), in French Guiana. Herpetology Notes 14, 1367–1370.
Vipera	aspis			Vipera aspis	Viperidae	Generalist	No	-	-	-	-	-	-	-	UND	Captivity	-	France	-	1968	Short communication	Naulleau, G. (1968). La vipère aspic et la captivite. Aquarama 2, 34–35.	-
Vipera	aspis			Vipera aspis	Viperidae	Generalist	No	-	-	-	-	-	-	-	UND	Captivity	-	United States	-	1973	Short communication	Naulleau, G. (1973), Rearing the Asp viper Vipera aspis in captivity. International Zoo Yearbook 13, 108–111.	-
Hierophis	viridiﬂavus			Hierophis viridiflavus	Colubridae	Generalist	Yes	M	-	130	-	-	60	Juvenile	UND	Dissection	-	France	-	1984	Other	Naulleau, G. (1987). Les Serpents de France: Couleuvre verte et jaune. Revue Francaise d’Aquariologie Herpetology 11, 32–35.	Capula, M., Grano, M., Cattaneo, C. & Contini, F. (2014). Ophiophagy in Hierophis viridiflavus (Lacépède, 1789) (Serpentes, Colubridae): more than occasional. Scripta Herpetologica 2014, 49–54.
Agkistrodon	piscivorus			Agkistrodon piscivorus	Viperidae	Generalist	Yes	-	-	-	-	-	-	Juvenile	UND	Captivity	-	-	-	1968	Short communication	Neill, W. T. (1968). Snake eat snake. Florida Wildlife 21(12), 22–25.	Graham, S. P., Connell, M. R. & Gray, K. M. (2010). Agkistrodon piscivorus (Cottonmouth). Diet. Herpetological Review 41(1), 88–89.
Nerodia	sipedon			Nerodia sipedon	Natricidae	Amphibians and fishes	Yes	-	-	-	-	-	-	Adult	UND	Captivity	-	-	-	1968	Short communication	Neill, W. T. (1968). Snake eat snake. Florida Wildlife 21(12), 22–25.	Himes, J. (2003). Diet composition of Nerodia sipedon (Serpentes: Colubridae) and its dietary overlap with, and chemical recognition of Agkistrodon piscivorus (Serpentes: Viperidae). Amphibia-Reptilia 24(2), 181–188.
Eunectes	murinus		Eunectes gigas	Eunectes murinus	Boidae	Generalist	Yes	F	-	457.2	-	-	-	Undeveloped offspring	MC	Captivity	-	Guyana	-	1959	Short communication	Neill, W. T. & Allen, R. (1962). Parturient anaconda, Eunectes gigas Latreille, eating own abortive eggs and foetal membranes. Quarterly Journal of the Florida Academy of Sciences 25(1), 73–75.	Infante-Rivero, E., Natera-Mumaw, M. & Marcano, A. (2007). Extension of the distribution of Eunectes murinus (Linnaeus, 1758) and Helicops angulatus (Linnaeus, 1758) in Venezuela, with notes on ophiophagia. Tropical Amphibians & Reptiles 4(1), 39–40.
Eunectes	murinus		Eunectes murinus gigas	Eunectes murinus	Boidae	Generalist	Yes	F	194	232	-	-	150	Adult	UND	Nature	-	Guyana	-	1993	Short communication	O'Shea, M. (1994a). Eunectes murinus gigas (Northern green anaconda) cannibalism. Herpetological Review 25(3), 124.	Infante-Rivero, E., Natera-Mumaw, M. & Marcano, A. (2007). Extension of the distribution of Eunectes murinus (Linnaeus, 1758) and Helicops angulatus (Linnaeus, 1758) in Venezuela, with notes on ophiophagia. Tropical Amphibians & Reptiles 4(1), 39–40.
Micropechis	ikaheka			Micropechis ikaheka	Elapidae	Generalist	Yes	F	91	104	F	87.5	96.5	Adult	UND	Captivity	-	Papua New Guinea	-	1990	Short communication	O’Shea, M. (1994b). Micropechis ikaheka (Small-eyed or Ikaheka snake). Cannibalism. Herpetological Review 25(2), 70–71.	Krey, K., O’Shea, M., Farajallah, A., Setiadi, D. & Suryobroto, B. (2015). Micropechis ikaheka (Elapidae) in Papua, Indonesia: A study of diet and cannibalism. Herpetology Notes 8, 323–328.
Coniophanes	imperialis			Coniophanes imperialis	Dipsadidae	Insects and small vertebrates	Yes	-	-	-	-	-	-	Adult	UND	Nature	Head	Mexico	Reserva da Biosfera Calakmul	2022	Short communication	Oakley, J. & Núñez-Robles, D. (2023). Attempted cannibalism in the Black-striped Snake (Coniophanes imperialis) in the Calakmul Biosphere Reserve, Campeche, Mexico. Reptiles & Amphibians 30(1), 1–2.	Carbajal-Márquez, R. A., García-Balderas, C. M., Ramírez-Valverde, T., Cedeño-Vázquez, J. R. & Blanco-Campos, N. G. (2019). New prey items in the diet of snakes from the Yucatán Peninsula, Mexico. Cuadernos de herpetología 33(2), 71–74.
Coniophanes	imperialis			Coniophanes imperialis	Dipsadidae	Generalist	Yes	-	-	-	-	-	-	Adult	UND	Nature	-	Mexico	-	2022	Short communication	Oakley, J. & Núñez-Robles, D. (2023). Attempted cannibalism in the Black-striped Snake (Coniophanes imperialis) in the Calakmul Biosphere Reserve, Campeche, Mexico. Reptiles & Amphibians 30(1), 1–2.	Valencia-Herverth, J., Valencia-Herverth, R. & Fernández-Badillo, L. (2021). Coniophanes imperialis (Regal Black-striped Snake). Diet. Herpetological Review 52(1), 151.
Naja	naja			Naja naja	Elapidae	Generalist	Yes	-	-	-	-	-	-	Juvenile	UND	Captivity	-	Czechia	Prague Zoo	1975	Short communication	Olexa, A. (1975). Breeding of the Indian cobra, Naja naja (Linnaeus, 1958) at Prague Zoo. Gazella (Praha) 1, 45–46.	Mahendra, B. C. (1931). Cannibalism in the Indian cobra. The Journal of the Bombay Natural History Society 14(34), 1082–1083.
Xenodon	dorbignyi		Lystrophis dorbignyi	Xenodon dorbignyi	Dipsadidae	Anurans	No	F	44	-	-	-	-	Eggs	MC	Captivity	-	Brazil	Rio Grande do Sul	1996	Short communication	Oliveira, R. B. & Di-Bernardo, M. (2001). Lystrophis dorbignyi (Nariguda). Diet. Herpetological Review 32(1), 49.	-
Pseudalsophis	occidentalis			Pseudalsophis occidentalis	Dipsadidae	Generalist	No	-	-	-	-	-	-	-	UND	Nature	Head	Ecuador	Ilha Fernandina, Galápagos	2015	Short communication	Ortiz-Catedral, L., Sollis, H., Moncreiffe, E., Ramirez, J., Rueda, D., Sevilla, C. & Wollocombe, R. (2021). Evidence of cannibalism in a population of western Galápagos racers Pseudalsophis occidentalis (Serpentes: Colubridae). The Herpetological Bulletin (157), 6–11.	-
Philodryas	patagoniensis			Philodryas patagoniensis	Dipsadidae	Generalist	Yes	-	-	-	-	-	-	-	UND	Nature	-	-	-	2002	Other	P. Schupp‘s personal observation. (2002). In Alimentación de los ofidios de Uruguay (ed. S. C. Vidal), pp. 36. Monografías de Herpetología 6.	Hartmann, P. & Marques, O. (2005). Diet and habitat use of two sympatric species of Philodryas (Colubridae), in south Brazil. Amphibia-Reptilia 26(1), 25–31.
Cemophora	coccinea	copei		Cemophora coccinea copei	Colubridae	Generalist	Yes	F	-	-	-	-	-	Eggs	UND	Captivity	-	United States	Museu de História Natural da Carolina do Norte	1970	Short communication	Palmer, W. M. & Tregembo, G. (1970). Notes on the natural history of the scarlet snake Cemophora coccinea copei Jan in North Carolina. Herpetologica 26(3), 300–302.	Palmer, W. M. & Tregembo, G. (1970). Notes on the natural history of the scarlet snake Cemophora coccinea copei Jan in North Carolina. Herpetologica 26(3), 300–302.
Masticophis	taeniatus			Masticophis taeniatus	Colubridae	Lizards and snakes	Yes	-	-	-	-	-	-	-	UND	Nature	-	-	-	1974	Other	Parker, W. S., & Brown, W. S. (1974). Comparative ecology of two colubrid snakes, Masticophis t. taeniatus and Pituophis melanoleucus deserticola in northern Utah. Milwaukee Public Museum, Milwaukee, WI.	Diller, L. V. & Johnson, D. R. (1982). Ecology of reptiles in the Snake River Birds of Prey Area. U.S. Department of Interior, Bureau of Land Management, Boise, Idaho.
Hierophis	viridiflavus		Coluber viridiflavus	Hierophis viridiflavus	Colubridae	Generalist	Yes	M	-	-	-	-	-	Eggs	UND	Captivity	-	Italy	OPHIS Museo Paleontologico e Centro Erpetologico	2022	Full length article	Paterna, A. (2023). Intraspecific oophagy in Hierophis viridiflavus (Serpentes: Colubridae) during oviposition in a controlled environment. Phyllomedusa: Journal of Herpetology 22(1), 29–35.	Capula, M., Grano, M., Cattaneo, C. & Contini, F. (2014). Ophiophagy in Hierophis viridiflavus (Lacépède, 1789) (Serpentes, Colubridae): more than occasional. Scripta Herpetologica 2014, 49–54.
Charina	bottae			Charina bottae	Boidae	Rodents and insectivores	Yes	M	-	48.8	-	-	25.1	Juvenile	UND	Captivity	-	United States	-	1973	Short communication	Peabody, R. B., Johnson, J. A. & Brodie, E. D. (1975). Intraspecific escape from ingestion of the rubber boa, Charina bottae. Journal of Herpetology 9(2), 237.	Brunson, R. B. & Demaree, H. A. (1951). The herpetology of the Mission Mountains, Montana. Copeia 1951(4), 306–308.
Charina	bottae			Charina bottae	Boidae	Rodents and insectivores	Yes	F	-	57	M	-	48.8	Adult	UND	Captivity	-	United States	-	1973	Short communication	Peabody, R. B., Johnson, J. A. & Brodie, E. D. (1975). Intraspecific escape from ingestion of the rubber boa, Charina bottae. Journal of Herpetology 9(2), 237.	Brunson, R. B. & Demaree, H. A. (1951). The herpetology of the Mission Mountains, Montana. Copeia 1951(4), 306–308.
Agkistrodon	piscivorus			Agkistrodon piscivorus	Viperidae	Generalist	Yes	-	-	-	-	-	-	Juvenile	UND	Captivity	-	United States	-	1943	Short communication	Penn, G. H. (1943). Herpetological Notes from Cameron Parish, Louisiana. Copeia 1943(1), 58–59.	Graham, S. P., Connell, M. R. & Gray, K. M. (2010). Agkistrodon piscivorus (Cottonmouth). Diet. Herpetological Review 41(1), 88–89.
Borikenophis	portoricensis	anegadae	Alsophis portoricensis anegadae	Borikenophis portoricensis anegadae	Dipsadidae	Lizards	Yes	M	59.6	82.5	F	54.5	72.2	Adult	UND	Nature	Head	-	Guana (Caribbean island)	2006	Short communication	Perry, G. & Powell, R. (2008). Alsophis portoricensis anegadae (Racer). Cannibalism. Herpetological Review 39(4), 465.	Henderson, R. W. & Sajdak, R. A. (1996). Diets of West Indian racers (Colubridae: Alsophis): composition and biogeographic implications. In Contributions to West Indian herpetology: a tribute to Albert Schwartz (ed. R. Powell & R. W. Henderson), pp. 327-338. Society for the Study of Amphibians and Reptiles, Ithaca (New York).
Borikenophis	portoricensis	anegadae	Alsophis portoricensis anegadae	Borikenophis portoricensis anegadae	Dipsadidae	Lizards	Yes	F	44	71.4	-	24.1	35.7	Juvenile	UND	Captivity	-	-	Guana (Caribbean island)	2006	Short communication	Perry, G. & Powell, R. (2008). Alsophis portoricensis anegadae (Racer). Cannibalism. Herpetological Review 39(4), 465.	Henderson, R. W. & Sajdak, R. A. (1996). Diets of West Indian racers (Colubridae: Alsophis): composition and biogeographic implications. In Contributions to West Indian herpetology: a tribute to Albert Schwartz (ed. R. Powell & R. W. Henderson), pp. 327-338. Society for the Study of Amphibians and Reptiles, Ithaca (New York).
Borikenophis	portoricensis	anegadae	Alsophis portoricensis anegadae	Borikenophis portoricensis anegadae	Dipsadidae	Lizards	Yes	-	-	-	-	-	-	-	UND	Nature	-	-	Guana (Caribbean island)	2006	Short communication	Perry, G. & Powell, R. (2008). Alsophis portoricensis anegadae (Racer). Cannibalism. Herpetological Review 39(4), 465.	Henderson, R. W. & Sajdak, R. A. (1996). Diets of West Indian racers (Colubridae: Alsophis): composition and biogeographic implications. In Contributions to West Indian herpetology: a tribute to Albert Schwartz (ed. R. Powell & R. W. Henderson), pp. 327-338. Society for the Study of Amphibians and Reptiles, Ithaca (New York).
Borikenophis	portoricensis		Alsophisportoricensis	Borikenophis portoricensis	Dipsadidae	Lizards	Yes	-	-	-	-	-	-	-	UND	Nature	Head	-	Guana (Caribbean island)	2009	Other	Perry, G. & Powell, R. (2009). The herpetofauna of Guana Island: an annotated checklist and travelogue. Reptiles & Amphibians 16(1), 6–17.	Henderson, R. W. & Sajdak, R. A. (1996). Diets of West Indian racers (Colubridae: Alsophis): composition and biogeographic implications. In Contributions to West Indian herpetology: a tribute to Albert Schwartz (ed. R. Powell & R. W. Henderson), pp. 327-338. Society for the Study of Amphibians and Reptiles, Ithaca (New York).
Leptodeira	annulata		Leptodeira albofusca	Leptodeira annulata	Dipsadidae	Generalist	Yes	-	-	-	-	-	-	Adult	UND	Captivity	-	-	-	1955	Short communication	Peters, U. (1955). Leptodeira albofusca als Schlanger fresserin. Die Aquarien- und Terrarienzeitschrift 8, 249.	Cantor, M. & Pizzatto, L. (2008). Leptodeira annulata (Banded Cat-Eyed Snake). Diet. Herpetological Review 39(4), 470–471.
Leptodeira	annulata			Leptodeira annulata	Dipsadidae	Generalist	Yes	F	-	-	M	-	-	Adult	UND	Captivity	Head	Germany	East Berlin Zoo	1966	Short communication	Petzold, H. G. (1969). Observations on the reproductive biology of the American ringed snake Leptodeira annulata at East Berlin Zoo. International Zoo Yearbook 9(1), 54–56.	Cantor, M. & Pizzatto, L. (2008). Leptodeira annulata (Banded Cat-Eyed Snake). Diet. Herpetological Review 39(4), 470–471.
Macrovipera	lebetinus		Vipera lebetina	Macrovipera lebetinus	Viperidae	Generalist	No	-	-	-	-	-	-	Adult	UND	Captivity	-	Germany	-	1972	Short communication	Petzold, H. G. & Budich, G. (1972). Beutestreit bei Levanteottern. Aquarien und Terrarien 19, 8–11.	-
Leptodeira	annulata			Leptodeira annulata	Dipsadidae	Generalist	Yes	-	-	-	-	-	-	-	UND	-	-	-	-	1969	Short communication	Petzold, H. G. & Engelmann, W. E. (1975). Über zwei weitere Fälle von Kannibalismus bei Schlangen. Der Zoologische Garten (Jena) 45, 513–520.	Cantor, M. & Pizzatto, L. (2008). Leptodeira annulata (Banded Cat-Eyed Snake). Diet. Herpetological Review 39(4), 470–471.
Agkistrodon	piscivorus			Agkistrodon piscivorus	Viperidae	Generalist	Yes	-	-	-	-	-	-	-	UND	Captivity	-	-	-	1975	Short communication	Petzold, H. G. & Engelmann, W. E. (1975). Über zwei weitere Fälle von Kannibalismus bei Schlangen. Der Zoologische Garten (Jena) 45, 513–520.	Graham, S. P., Connell, M. R. & Gray, K. M. (2010). Agkistrodon piscivorus (Cottonmouth). Diet. Herpetological Review 41(1), 88–89.
Naja	naja			Naja naja	Elapidae	Generalist	Yes	F	-	-	M	-	-	Adult	UND	Captivity	-	Germany	-	1975	Short communication	Petzold, H. G. & Engelmann, W. E. (1975). Über zwei weitere Fälle von Kannibalismus bei Schlangen. Der Zoologische Garten (Jena) 45, 513–520.	Mahendra, B. C. (1931). Cannibalism in the Indian cobra. The Journal of the Bombay Natural History Society 14(34), 1082–1083.
Naja	nivea			Naja nivea	Elapidae	Generalist	Yes	-	-	-	-	-	80	Juvenile	UND	Dissection	-	South Africa	-	2006	Short communication	Phelps, T. (2007). Observations of the Cape cobra, Naja nivea (Serpentes: Elapidae) in the DeHoop Nature Reserve, Western Cape Province, South Africa. Herpetological Bulletin (99), 29–35.	Layloo, I., Smith, C. & Maritz, B. (2017). Diet and feeding in the Cape Cobra, Naja nivea. African Journal of Herpetology 66(2), 147–153.
Naja	nivea			Naja nivea	Elapidae	Generalist	Yes	-	-	-	-	-	90	Juvenile	UND	Dissection	-	South Africa	-	2006	Short communication	Phelps, T. (2007). Observations of the Cape cobra, Naja nivea (Serpentes: Elapidae) in the DeHoop Nature Reserve, Western Cape Province, South Africa. Herpetological Bulletin (99), 29–35.	Layloo, I., Smith, C. & Maritz, B. (2017). Diet and feeding in the Cape Cobra, Naja nivea. African Journal of Herpetology 66(2), 147–153.
Porthidium	nasutum		Bothrops nasuta	Porthidium nasutum	Viperidae	Generalist	No	-	-	-	-	-	-	Juvenile	UND	Captivity	-	Costa Rica	-	1931	Other	Picado, T. C. (1976). Serpientes venenosas de Costa Rica. Universidad de Costa Rica, San José, Costa Rica.	-
Porthidium	nasutum		Bothrops nasuta	Porthidium nasutum	Viperidae	Generalist	No	-	-	-	-	-	-	Juvenile	UND	Captivity	-	Costa Rica	-	1976	Other	Picado, T. C. (1976). Serpientes venenosas de Costa Rica. Universidad de Costa Rica, San José, Costa Rica.	-
Duberria	lutrix			Duberria lutrix	Pseudoxyrhophiidae	Snails and slugs	No	-	-	-	-	-	-	-	UND	Nature	-	Uganda	-	1974	Other	Pitman, C. R. S. (1974). A Guide to the Snakes of Uganda. Wheldon & Wesley, Codicote, UK.	-
Echis	carinatus			Echis carinatus	Viperidae	Generalist	No	-	-	-	-	-	-	-	UND	Captivity	-	Uganda	-	1974	Other	Pitman, C. R. S. (1974). A Guide to the Snakes of Uganda. Wheldon & Wesley, Codicote, UK.	-
Philothamnus	irregularis			Philothamnus irregularis	Colubridae	Generalist	No	-	-	-	-	-	-	Adult	UND	Captivity	-	Uganda	-	1974	Other	Pitman, C. R. S. (1974). A Guide to the Snakes of Uganda. Wheldon & Wesley, Codicote, UK.	-
Bitis	gabonica			Bitis gabonica	Viperidae	Generalist	No	-	-	-	-	-	-	Juvenile	UND	Captivity	-	Uganda	-	1974	Other	Pitman, C. R. S. (1974). A Guide to the Snakes of Uganda. Wheldon & Wesley, Codicote, UK.	-
Mehelya	stenophthalmus		Mehelya stenophthalma	Mehelya stenophthalmus	Lamprophiidae	Lizards and snakes	Yes	-	-	-	-	-	-	-	UND	-	-	Uganda	-	1974	Other	Pitman, C. R. S. (1974). A Guide to the Snakes of Uganda. Wheldon & Wesley, Codicote, UK.	Chippaux, J-P. & Jackson, K. (2019). Snakes of Central and Western Africa. Johns Hopkins University Press, Baltimore, MD.
Naja	melanoleuca			Naja melanoleuca	Elapidae	Generalist	Yes	-	-	-	-	-	-	-	UND	-	-	-	-	1974	Other	Pitman, C. R. S. (1974). A Guide to the Snakes of Uganda. Wheldon & Wesley, Codicote, UK.	Luiselli, L., Angelici, F. M. & Akani, G. C. (2002). Comparative feeding strategies and dietary plasticity of the sympatric cobras Naja melanoleuca and Naja nigricollis in three diverging Afrotropical habitats. Canadian Journal of Zoology 80(1), 55–63.
Polemon	christyi			Polemon christyi	Atractaspididae	Ophiophagous	Yes	-	-	-	-	-	-	Juvenile	UND	-	-	Uganda	-	1974	Other	Pitman, C. R. S. (1974). A Guide to the Snakes of Uganda. Wheldon & Wesley, Codicote, UK.	Spawls, S., Howell, K., Drewes, R. & Ashe, J. (2002). A Field Guide to the Reptiles of East Africa. Academic Press, San Diego, CA.
Malpolon	monspessulanus			Malpolon monspessulanus	Psammophiidae	Generalist	Yes	-	-	-	-	-	-	-	UND	-	-	Spain	-	1976	Other	Pleguezuelos, J. M. (1998). Malpolon monspessulanus (Hermann, 1804). In: Fauna Ibérica 10 (ed. M. A. Ramos), pp. 408–427. Museo Nacional de Ciencias Naturales (CSIC), Madrid.	Pleguezuelos, J. M. (2017). Culebra bastarda - Malpolon monspessulanus. In Enciclopedia Virtual de los Vertebrados Españoles (ed. A. Salvador & A. Marco), pp. 1-28. Museo Nacional de Ciencias Naturales, Madrid.
Philodryas	patagoniensis			Philodryas patagoniensis	Dipsadidae	Generalist	Yes	F	106.8	-	M	-	50	Adult	UND	Dissection	-	Brazil	-	2001	Short communication	Pontes, G. M. F., de Oliveira, R. B., Di-Bernardo, M. & Borges-Martins, M. (2003). Philodryas patagoniensis (papa-pinto). Cannibalism. Herpetological Review 34(2), 154.	Hartmann, P. & Marques, O. (2005). Diet and habitat use of two sympatric species of Philodryas (Colubridae), in south Brazil. Amphibia-Reptilia 26(1), 25–31.
Philodryas	patagoniensis			Philodryas patagoniensis	Dipsadidae	Generalist	Yes	F	84	-	F	57.8	-	Adult	UND	Nature	Tail	Brazil	Balneário Pinhal, Rio Grande do Sul	2001	Short communication	Pontes, G. M. F., de Oliveira, R. B., Di-Bernardo, M. & Borges-Martins, M. (2003). Philodryas patagoniensis (papa-pinto). Cannibalism. Herpetological Review 34(2), 154.	Hartmann, P. & Marques, O. (2005). Diet and habitat use of two sympatric species of Philodryas (Colubridae), in south Brazil. Amphibia-Reptilia 26(1), 25–31.
Elaphe	carinata			Elaphe carinata	Colubridae	Birds and snakes	Yes	-	-	72.7	-	-	46.8	Juvenile	UND	Nature	-	China	-	1935	Other	Pope, C. H. (1935). The reptiles of China: Natural history of the snakes, lizards, turtles, and crocodilians occurring in China. Natural History of Central Asia 10(3). American Museum of Natural History, New York, 604 pp.	Pope, C. H. (1935). The reptiles of China: Natural history of the snakes, lizards, turtles, and crocodilians occurring in China. Natural History of Central Asia 10(3). American Museum of Natural History, New York, 604 pp.
Porthidium	nasutum		Bothrops nasuta	Porthidium nasutum	Viperidae	Generalist	No	-	-	-	-	-	-	Juvenile	UND	Captivity	-	United States	-	1981	Full length article	Porras, L., McCranie, J. R. & Wilson, L. D. (1981). The systematics and distribution of the hognose viper Bothrops nasuta Bocourt (Serpentes: Viperidae). Tulane Studies in Zoology and Botany 22(2), 85–107.	-
Porthidium	nasutum		Bothrops nasuta	Porthidium nasutum	Viperidae	Generalist	No	-	-	-	-	-	-	Adult	UND	Captivity	-	United States	-	1981	Full length article	Porras, L., McCranie, J. R. & Wilson, L. D. (1981). The systematics and distribution of the hognose viper Bothrops nasuta Bocourt (Serpentes: Viperidae). Tulane Studies in Zoology and Botany 22(2), 85–107.	-
Crotalus	stephensi x pyrrhus		Crotalus mitchellii stephensi x pyrrhus	Crotalus stephensi x pyrrhus	Viperidae	Mammals	No	-	-	-	-	-	-	Neonate	CBO	Captivity	-	United States	-	1983	Short communication	Porter, T. (1983). Induced cannibalism in Crotalus mitchellii. Bulletin of the Chicago Herpetological Society 18(2), 48.	-
Crotalus	stephensi x pyrrhus		Crotalus mitchellii stephensi x pyrrhus	Crotalus stephensi x pyrrhus	Viperidae	Mammals	No	-	-	-	-	-	-	Neonate	CBO	Captivity	-	United States	-	1983	Short communication	Porter, T. (1983). Induced cannibalism in Crotalus mitchellii. Bulletin of the Chicago Herpetological Society 18(2), 48.	-
Crotalus	stephensi x pyrrhus		Crotalus mitchellii stephensi x pyrrhus	Crotalus stephensi x pyrrhus	Viperidae	Mammals	No	-	-	-	-	-	-	Neonate	CBO	Captivity	-	United States	-	1983	Short communication	Porter, T. (1983). Induced cannibalism in Crotalus mitchellii. Bulletin of the Chicago Herpetological Society 18(2), 48.	-
Crotalus	helleri		Crotalus viridis helleri	Crotalus helleri	Viperidae	Mammals	No	-	-	-	-	-	-	Juvenile	UND	Captivity	Head	United States	-	1972	Short communication	Powers, A. (1972). An instance of cannibalism in captive Crotalus viridis helleri with a brief review of cannibalism in rattlesnakes. Bulletin of the Maryland Herpetological Society 8(3), 60–61.	-
Crotalus	pricei			Crotalus pricei	Viperidae	Lizards	No	-	-	-	-	-	-	-	UND	Nature	-	United States	-	2012	Full length article	Prival, D. B. & Schroff, M. J. (2012). A 13-year study of a northern population of twin-spotted rattlesnakes (Crotalus pricei): growth, reproduction, survival, and conservation. Herpetological Monographs 26(1), 1–18.	-
Bothrops	asper			Bothrops asper	Viperidae	Generalist	Yes	M	-	127	M	-	114	Adult	UND	Nature	Head	Costa Rica	Reserva Bajos del Tigre	2022	Short communication	Quesada, C. G. & Nuñez, R. (2023). Second report of cannibalism in the Terciopelo, Bothrops asper (Squamata: Viperidae) from Costa Rica. Reptiles & Amphibians 30(1), 1–2.	Sasa, M., Wasko, D. K. & Lamar, W. W. (2009). Natural history of the terciopelo Bothrops asper (Serpentes: Viperidae) in Costa Rica. Toxicon 54(7), 904–922.
Alsophis	rijgersmaei			Alsophis rijgersmaei	Dipsadidae	Lizards	No	-	-	-	-	-	-	Adult	UND	Nature	-	-	Saint Barthelemy (Caribbean island)	2017	Other	Questel, K. (2021). Alsophis rijgersmaei Cope, 1869 (Squamata: Dipsadidae) sur l’île de Saint-Barthélemy. Bulletin de l’Association des Terrariophiles Européens (7), 2–8.	-
Opheodrys	aestivus			Opheodrys aestivus	Colubridae	Insects	No	F	-	-	F	-	-	Adult	UND	Captivity	-	United States	-	1964	Short communication	Rageot, R. H. (1964). Herpetofauna of Surry County, Virginia. Virginia Herpetological Society Bulletin 40, 3–6.	-
Coluber	constrictor			Coluber constrictor	Colubridae	Generalist	Yes	-	-	-	-	-	-	-	UND	Nature	-	United States	-	1964	Short communication	Rageot, R. H. (1964). Herpetofauna of Surry County, Virginia. Virginia Herpetological Society Bulletin 40, 3–6.	Klimstra, W. D. (1959b). Foods of the Racer, Coluber constrictor, in Southern Illinois. Copeia 1959(3), 210–214.
Coluber	constrictor		Coluber constrictor mormon	Coluber constrictor	Colubridae	Generalist	Yes	-	67.8	-	-	43.6	-	Adult	UND	Nature	Head	United States	-	2006	Short communication	Rainwater, T. R., Rainwater, K. E., Murphy, A. C. & Platt, S. G. (2007). Coluber constrictor mormon (Western Yellow-bellied Racer). Cannibalism. Herpetological Review 38(2), 204.	Klimstra, W. D. (1959b). Foods of the Racer, Coluber constrictor, in Southern Illinois. Copeia 1959(3), 210–214.
Epicrates assisi	assisi			Epicrates assisi	Boidae	Generalist	No	F	-	-	-	-	-	Eggs	MC	Captivity	-	Brazil	Jiboias Brasil	2024	Full length article	Ramos, G., Lima, T. O. & Almeida-Santos, S. M. (2024). Filial cannibalism in rainbow boas (Epicrates cenchria and E. assisi). Theriogenology Wild 5, 1–4.	-
Epicrates	cenchria			Epicrates cenchria	Boidae	Generalist	No	F	-	-	-	-	-	Eggs	MC	Captivity	-	Brazil	Jiboias Brasil	2024	Full length article	Ramos, G., Lima, T. O. & Almeida-Santos, S. M. (2024). Filial cannibalism in rainbow boas (Epicrates cenchria and E. assisi). Theriogenology Wild 5, 1–4.	-
Tropidoclonion	lineatum			Tropidoclonion lineatum	Natricidae	Earthworms	No	-	-	-	-	-	-	-	UND	Captivity	-	United States	-	1953	Full length article	Ramsey, L. W. (1953). The Lined Snake, Tropidoclonion lineatum (Hallowell). Herpetologica 9(1), 7–24.	-
Malpolon	monspessulanus			Malpolon monspessulanus	Psammophiidae	Generalist	Yes	M	-	92	M	-	62	Adult	UND	Nature	-	Spain	Cuenca	2006	Short communication	Recuero, E., García-Martínez, G. & García-París, M. (2010). On a case of cannibalism in Malpolon monspessulanus (Hermann, 1804) (Serpentes, Colubridae). Boletín de la Asociación Herpetológica Española 21, 42–43.	Pleguezuelos, J. M. (2017). Culebra bastarda - Malpolon monspessulanus. In Enciclopedia Virtual de los Vertebrados Españoles (ed. A. Salvador & A. Marco), pp. 1-28. Museo Nacional de Ciencias Naturales, Madrid.
Thamnophis	scaliger			Thamnophis scaliger	Natricidae	Earthworms	No	-	-	-	-	-	-	-	UND	Dissection	-	Mexico	-	2011	Full length article	Reguera, S., Santos, X., Feriche, M., Mociño-Deloya, E., Setser, K. & Pleguezuelos, J. M. (2011). Diet and energetic constraints of an earthworm specialist, the Mesa Central Blotched Garter Snake (Thamnophis scaliger). Canadian Journal of Zoology 89(12), 1178–1187.	-
Ahaetulla	nasuta		Dryophis nasuta	Ahaetulla nasuta	Colubridae	Anurans and lizards	Yes	-	-	-	-	-	-	-	UND	Captivity	-	-	-	1970	Short communication	Rieppel, O. (1970). Nachwuchs bei Dryophis nasutus (Lacepede) 1789. Aqua terra 7, 85–88.	Kalki, Y. & Weiss, M. (2020). Understanding the food habits of the green vine snake (Ahaetulla nasuta): a crowdsourced approach. Herpetology Notes 13, 835–843.
Eunectes	murinus			Eunectes murinus	Boidae	Generalist	Yes	F	-	370	M	-	230	Adult	SC	Nature	-	Venezuela	Muñoz, Apure	1996	Short communication	Rivas, J. A. & Owens, R. Y. (2000). Eunectes murinus (green anaconda): Cannibalism. Herpetological Review 31(1), 44–45.	Infante-Rivero, E., Natera-Mumaw, M. & Marcano, A. (2007). Extension of the distribution of Eunectes murinus (Linnaeus, 1758) and Helicops angulatus (Linnaeus, 1758) in Venezuela, with notes on ophiophagia. Tropical Amphibians & Reptiles 4(1), 39–40.
Eunectes	murinus			Eunectes murinus	Boidae	Generalist	Yes	F	-	434.7	M	241	283	Adult	SC	Nature	Head	Venezuela	Muñoz, Apure	1995	Short communication	Rivas, J. A. & Owens, R. Y. (2000). Eunectes murinus (green anaconda): Cannibalism. Herpetological Review 31(1), 44–45.	Infante-Rivero, E., Natera-Mumaw, M. & Marcano, A. (2007). Extension of the distribution of Eunectes murinus (Linnaeus, 1758) and Helicops angulatus (Linnaeus, 1758) in Venezuela, with notes on ophiophagia. Tropical Amphibians & Reptiles 4(1), 39–40.
Eunectes	murinus			Eunectes murinus	Boidae	Generalist	Yes	F	-	300	-	-	-	-	UND	Nature	-	Venezuela	Muñoz, Apure	1997	Short communication	Rivas, J. A. & Owens, R. Y. (2000). Eunectes murinus (green anaconda): Cannibalism. Herpetological Review 31(1), 44–45.	Infante-Rivero, E., Natera-Mumaw, M. & Marcano, A. (2007). Extension of the distribution of Eunectes murinus (Linnaeus, 1758) and Helicops angulatus (Linnaeus, 1758) in Venezuela, with notes on ophiophagia. Tropical Amphibians & Reptiles 4(1), 39–40.
Cubophis	cantherigerus			Cubophis cantherigerus	Dipsadidae	Generalist	Yes	-	100	-	-	40	-	Juvenile	UND	Nature	-	Cuba	Playa Perla Blanca	1998	Short communication	Rodríguez-Cabrera, T. M., Quintana, A. A., Martínez, A. A. M. & Savall, E. M. (2018). From sea level to high in the mountains: predation on reptiles by the opportunistic Cuban Racer, Cubophis cantherigerus (Squamata: Dipsadidae). Reptiles & Amphibians 25, 170–175.	Rodríguez-Cabrera, T. M., Quintana, A. A., Martínez, A. A. M. & Savall, E. M. (2018). From sea level to high in the mountains: predation on reptiles by the opportunistic Cuban Racer, Cubophis cantherigerus (Squamata: Dipsadidae). Reptiles & Amphibians 25, 170–175.
Dispholidus	typus			Dispholidus typus	Colubridae	Lizards and anurans	Yes	-	-	-	-	-	-	-	UND	Nature	-	-	-	1954	Short communication	Rose, W. (1954). Some notes on the feeding habits of snakes. Herpetologica 10(3), 184.	-
Crotaphopeltis	hotamboeia			Crotaphopeltis hotamboeia	Colubridae	Anurans	No	-	-	-	-	-	-	Juvenile	UND	Captivity	-	South Africa	-	1962	Other	Rose, W. (1962). The reptiles and amphibians of southern Africa. Maskew Miller, Johannesburg, South Africa.	-
Diadophis	punctatus			Diadophis punctatus	Dipsadidae	Small vertebrates	Yes	-	-	-	-	-	-	Adult	UND	Captivity	-	United States	-	1980	Short communication	Rosenberg, M. J. (1980). A case of (unsuccessful) ophiophagy in a ringneck snake or regurgitation due to ophiophagy interruptus. Northern Ohio Association of Herpetologists 7(10), 2–3.	Tetzlaff, S. (2014). Diadophis punctatus (Ring-necked Snake). Diet. Herpetological Review 45(4), 710.
Eryx	colubrinus			Eryx colubrinus	Erycidae	Generalist	No	-	-	-	-	-	-	-	UND	Captivity	-	United States	Institute for Herpetological Research	1990	Other	Ross, R. A. & Marzec, G. (1990). The reproductive husbandry of pythons and boas. The Institute for Herpetological Research, Stanford, CA.	-
Lampropeltis	triangulum			Lampropeltis triangulum	Colubridae	Generalist	Yes	-	-	-	-	-	-	-	UND	Captivity	-	-	-	1961	Short communication	Rothman, N. (1961). Posthumous notes of G. R. Yetzer, Sr. Bulletin of the Philadelphia Herpetological Society 9, 22.	Hamilton, B. T., Hart, R. & Sites, J. W. (2012). Feeding ecology of the Milksnake (Lampropeltis triangulum, Colubridae) in the western United States. Journal of Herpetology 46(4), 515–522.
Python	natalensis		Python sebae	Python natalensis	Pythonidae	Generalist	No	-	-	-	-	-	-	-	UND	Captivity	-	France	-	1926	Short communication	Roule, L. (1926). Un cas de cannibalisme ophiodiophagique chez python de seba. Bulletin du Muséum National d’Histoire Naturelle 1926, 119.	-
Coronella	austriaca			Coronella austriaca	Colubridae	Lizards and small mammals	Yes	-	-	-	-	-	-	-	UND	Nature	-	Germany	-	2020	Short communication	Rowland, H. M., Nollert, A. & Durso, A. M. (2021). Natural History Notes. Coronella austriaca (Smooth Snake). Cannibalism and prey size. Herpetological Review 52(1), 152.	Di-Nicola, M. R., Zecchin, L., D'Amico, M. & Faraone, F. P. (2020). Ophiophagy in Coronella austriaca: first case of predation on Hierophis viridiflavus and first direct observations of predation on Vipera aspis. Herpetology Notes 13, 1107–1110.
Micrurus	psyches			Micrurus psyches	Elapidae	Lizards	No	-	-	-	-	-	-	-	UND	-	-	-	-	1982	Other	Roze, J. A. (1982). New World coral snakes (Elapidae): a taxonomic and biological summary. Memórias do Instituto Butantan 46, 305–338.	-
Micrurus	fulvius		Micrurus fulvius fulvius	Micrurus fulvius	Elapidae	Serpentiform species	Yes		-	62	-	-	53.5	Adult	UND	-	-	United States	Museum of Comparative Zoology	1996	Other	Roze, J. A. (1996). Coral snakes of the Americas: biology, identification, and venoms. Krieger, Malabar, India.	Loveridge, A. (1938). Food of Micrurus fulvius fulvius. Copeia 1938(4), 201–202.
Sistrurus	catenatus			Sistrurus catenatus	Viperidae	Generalist	Yes	-	-	-	-	-	-	-	UND	-	-	United States	-	1911	Other	Ruthven, A. G. (1911). A biological survey of the sand dune region on the south shore of Saginaw Bay, Michigan, Amphibians and Reptiles. Michigan Biological Survey 2(4), 257–272.	Swinehart, A., Partridge, C., Russell, A., Thacker, A., Kovach, J. & Moore, J. (2023). Diet of a threatened rattlesnake (eastern massasauga) revealed by DNA metabarcoding. Ecology and evolution 13(4), 1–14.
Ptyas	mucosa			Ptyas mucosa	Colubridae	Generalist	Yes	-	-	200	-	-	133	Adult	UND	Nature	Head	India	Ilha de Henry, West Bengal	2016	Short communication	Saha, A. & Chaudhuri, A. (2017). Ptyas mucosa (Indian Rat Snake). Diet/cannibalism. Herpetological Review 48(3), 681.	Wall, F. (1904). Cannibalism in snakes. The Journal of Bombay Natural History Society 15, 524–525.
Hierophis	viridiflavus		Coluber viridiflavus	Hierophis viridiflavus	Colubridae	Generalist	Yes	M	106	144	-	-	-	Eggs	UND	Dissection	-	France	-	1995	Short communication	Schmidlin, L., Bonnet, X. & Tege, C. (1996). Natural history notes: Coluber viridiflavus (Europoean whip snake). Cannibalism. Herpetological Review 27(3), 143.	Capula, M., Grano, M., Cattaneo, C. & Contini, F. (2014). Ophiophagy in Hierophis viridiflavus (Lacépède, 1789) (Serpentes, Colubridae): more than occasional. Scripta Herpetologica 2014, 49–54.
Hemachatus	haemachatus		Sepedon haemachates	Hemachatus haemachatus	Elapidae	Generalist	Yes	-	-	-	-	-	-	-	UND	Nature	Head	South Africa	-	1895	Short communication	Schönland, J. (1895). Snake Cannibalism. Nature 51(1326), 511.	Branch, B. (1988). Field Guide to the Snakes and Other Reptiles of southern Africa. Ralph Curtis Publishing, Fort Myers, FL.
Thamnophis	sirtalis			Thamnophis sirtalis	Natricidae	Generalist	Yes	F	13.3	15.9	M	13.4	17.7	Juvenile	CBO	Captivity	-	United States	-	1984	Short communication	Schwartz, J. M. (1985). Life history: Thamnophis sirtalis. Herpetological Review 16(4), 112.	Hamilton, W. J. (1951). The Food and Feeding Behavior of the Garter Snake in New York State. The American Midland Naturalist 46(2), 385–390.
Coniophanes	fissidens			Coniophanes fissidens	Dipsadidae	Generalist	Yes	-	-	-	-	-	-	-	UND	Dissection	-	United States	-	1985	Full length article	Seib, R. L. (1985). Euryphagy in a Tropical Snake, Coniophanes fissidens. Biotropica 17(1), 57–64.	Seib, R. L. (1985). Euryphagy in a Tropical Snake, Coniophanes fissidens. Biotropica 17(1), 57–64.
Coniophanes	fissidens			Coniophanes fissidens	Dipsadidae	Generalist	Yes	-	-	-	-	-	-	-	UND	Dissection	-	-	-	1985	Full length article	Seib, R. L. (1985). Euryphagy in a Tropical Snake, Coniophanes fissidens. Biotropica 17(1), 57–64.	Seib, R. L. (1985). Euryphagy in a Tropical Snake, Coniophanes fissidens. Biotropica 17(1), 57–64.
Ophiophagus	hannah			Ophiophagus hannah	Elapidae	Ophiophagous	Yes	M	-	400	M	-	200	Adult	CDC	Captivity	Head	India	-	2005	Short communication	Shankar, P. G. & Whitaker, R. (2013). Cannibalism in wild and captive King Cobras Ophiophagus hannah (Cantor, 1836). Hamadryad 36(2), 87–90.	Bhaisare, D., Ramanuj, V., Shankar, P. G., Vittala, M., Goode, M., & Whitaker, R. (2010). Observations on a wild King Cobra (Ophiophagus hannah), with emphasis on foraging and diet. Reptiles & Amphibians 17(2), 95–102.
Ophiophagus	hannah			Ophiophagus hannah	Elapidae	Ophiophagous	Yes	M	-	280	F	-	225	Adult	UND	Nature	-	India	-	2006	Short communication	Shankar, P. G. & Whitaker, R. (2013). Cannibalism in wild and captive King Cobras Ophiophagus hannah (Cantor, 1836). Hamadryad 36(2), 87–90.	Bhaisare, D., Ramanuj, V., Shankar, P. G., Vittala, M., Goode, M., & Whitaker, R. (2010). Observations on a wild King Cobra (Ophiophagus hannah), with emphasis on foraging and diet. Reptiles & Amphibians 17(2), 95–102.
Ophiophagus	hannah			Ophiophagus hannah	Elapidae	Ophiophagous	Yes	M	-	-	F	-	-	Adult	UND	Nature	-	India	-	2008	Short communication	Shankar, P. G. & Whitaker, R. (2013). Cannibalism in wild and captive King Cobras Ophiophagus hannah (Cantor, 1836). Hamadryad 36(2), 87–90.	Bhaisare, D., Ramanuj, V., Shankar, P. G., Vittala, M., Goode, M., & Whitaker, R. (2010). Observations on a wild King Cobra (Ophiophagus hannah), with emphasis on foraging and diet. Reptiles & Amphibians 17(2), 95–102.
Ophiophagus	hannah			Ophiophagus hannah	Elapidae	Ophiophagous	Yes	M	-	-	F	-	-	Adult	UND	Nature	-	India	-	2008	Short communication	Shankar, P. G. & Whitaker, R. (2013). Cannibalism in wild and captive King Cobras Ophiophagus hannah (Cantor, 1836). Hamadryad 36(2), 87–90.	Bhaisare, D., Ramanuj, V., Shankar, P. G., Vittala, M., Goode, M., & Whitaker, R. (2010). Observations on a wild King Cobra (Ophiophagus hannah), with emphasis on foraging and diet. Reptiles & Amphibians 17(2), 95–102.
Agkistrodon	conanti			Agkistrodon conanti	Viperidae	Generalist	Yes	-	-	115	-	-	100	Adult	UND	Nature	Head	United States	Seahorse Key, Florida	2015	Short communication	Sheehy III, C. M., Sandfoss, M. R. & Lillywhite, H. B. (2017). Cannibalism and changing food resources in insular cottonmouth snakes. Herpetological Review 48(2), 310–312.	Grajal-Puche, A., Josimovich, J., Falk, B. & Reed, R. N. (2016). Agkistrodon piscivorus conanti (Florida Cottonmouth). Herpetological Review 47(2), 307.
Agkistrodon	conanti			Agkistrodon conanti	Viperidae	Generalist	Yes	-	-	100	-	-	-	Juvenile	UND	Nature	Head	United States	Seahorse Key, Florida	2015	Short communication	Sheehy III, C. M., Sandfoss, M. R. & Lillywhite, H. B. (2017). Cannibalism and changing food resources in insular cottonmouth snakes. Herpetological Review 48(2), 310–312.	Grajal-Puche, A., Josimovich, J., Falk, B. & Reed, R. N. (2016). Agkistrodon piscivorus conanti (Florida Cottonmouth). Herpetological Review 47(2), 307.
Agkistrodon	conanti			Agkistrodon conanti	Viperidae	Generalist	Yes	-	-	-	-	-	-	Juvenile	CBO	Captivity	Head	United States	-	2014	Short communication	Sheehy III, C. M., Sandfoss, M. R. & Lillywhite, H. B. (2017). Cannibalism and changing food resources in insular cottonmouth snakes. Herpetological Review 48(2), 310–312.	Grajal-Puche, A., Josimovich, J., Falk, B. & Reed, R. N. (2016). Agkistrodon piscivorus conanti (Florida Cottonmouth). Herpetological Review 47(2), 307.
Austrelaps	superbus			Austrelaps superbus	Elapidae	Generalist	Yes	-	-	-	-	-	-	-	UND	Dissection	-	Australia	-	1975	Full length article	Shine, R. (1977). Habitats, diets, and sympatry in snakes: a study from Australia. Canadian Journal of Zoology 55(7), 1118–1128.	Shine, R. (1987a). Ecological Ramifications of Prey Size: Food Habits and Reproductive Biology of Australian Copperhead Snakes (Austrelaps, Elapidae). Journal of Herpetology 21(1), 21–28.
Suta	gouldii		Unechis gouldii	Suta gouldii	Elapidae	Lizards	Yes	-	-	-	-	-	-	-	UND	Dissection	-	Australia	-	1975	Full length article	Shine, R. (1977). Habitats, diets, and sympatry in snakes: a study from Australia. Canadian Journal of Zoology 55(7), 1118–1128.	Shine, R. (1988). Food Habits and Reproductive Biology of Small Australian Snakes of the Genera Unechis and Suta (Elapidae). Journal of Herpetology 22(3), 307–315.
Pseudechis	porphyriacus			Pseudechis porphyriacus	Elapidae	Generalist	Yes	-	-	-	-	-	-	-	UND	Dissection	-	Australia	-	1987	Full length article	Shine, R. (1987b). The Evolution of Viviparity: Ecological Correlates of Reproductive Mode within a Genus of Australian Snakes (Pseudechis: Elapidae). Copeia 1987(3), 551–563.	Shine, R. (1987b). The Evolution of Viviparity: Ecological Correlates of Reproductive Mode within a Genus of Australian Snakes (Pseudechis: Elapidae). Copeia 1987(3), 551–563.
Suta	monachus		Unechis monachus	Suta monachus	Elapidae	Lizards	No	-	-	-	-	-	-	-	UND	Dissection	-	Australia	-	1988	Full length article	Shine, R. (1988). Food Habits and Reproductive Biology of Small Australian Snakes of the Genera Unechis and Suta (Elapidae). Journal of Herpetology 22(3), 307–315.	-
Suta	nigriceps		Unechis nigriceps	Suta nigriceps	Elapidae	Lizards	Yes	-	-	-	-	-	-	-	UND	Dissection	-	Australia	-	1988	Full length article	Shine, R. (1988). Food Habits and Reproductive Biology of Small Australian Snakes of the Genera Unechis and Suta (Elapidae). Journal of Herpetology 22(3), 307–315.	Shine, R. (1988). Food Habits and Reproductive Biology of Small Australian Snakes of the Genera Unechis and Suta (Elapidae). Journal of Herpetology 22(3), 307–315.
Suta	nigriceps		Unechis nigriceps	Suta nigriceps	Elapidae	Lizards	Yes	-	-	-	-	-	-	-	UND	Dissection	-	Australia	-	1988	Full length article	Shine, R. (1988). Food Habits and Reproductive Biology of Small Australian Snakes of the Genera Unechis and Suta (Elapidae). Journal of Herpetology 22(3), 307–315.	Shine, R. (1988). Food Habits and Reproductive Biology of Small Australian Snakes of the Genera Unechis and Suta (Elapidae). Journal of Herpetology 22(3), 307–315.
Pseudonaja	textilis			Pseudonaja textilis	Elapidae	Generalist	Yes	-	-	-	-	-	-	-	UND	Dissection	-	Australia	-	1989	Full length article	Shine, R. (1989). Constraints, Allometry, and Adaptation: Food Habits and Reproductive Biology of Australian Brownsnakes (Pseudonaja: Elapidae). Herpetologica 45(2), 195–207.	Shine, R. (1989). Constraints, Allometry, and Adaptation: Food Habits and Reproductive Biology of Australian Brownsnakes (Pseudonaja: Elapidae). Herpetologica 45(2), 195–207.
Pseudonaja	textilis			Pseudonaja textilis	Elapidae	Generalist	Yes	-	-	-	-	-	-	-	UND	Dissection	-	Australia	-	1989	Full length article	Shine, R. (1989). Constraints, Allometry, and Adaptation: Food Habits and Reproductive Biology of Australian Brownsnakes (Pseudonaja: Elapidae). Herpetologica 45(2), 195–207.	Shine, R. (1989). Constraints, Allometry, and Adaptation: Food Habits and Reproductive Biology of Australian Brownsnakes (Pseudonaja: Elapidae). Herpetologica 45(2), 195–207.
Bitis	caudalis			Bitis caudalis	Viperidae	Lizards	No	-	-	-	-	-	-	-	UND	Dissection	-	-	-	1998	Full length article	Shine, R., Branch, W. R., Harlow, P. S. & Webb, J. K. (1998). Reproductive Biology and Food Habits of Horned Adders, Bitis caudalis (Viperidae), from Southern Africa. Copeia 1998(2), 391–401.	-
Xenocalamus	bicolor			Xenocalamus bicolor	Atractaspididae	Amphisbaenians	Yes	-	-	-	-	-	-	-	UND	Dissection	-	-	-	2006	Full length article	Shine, R., Branch, W. R., Harlow, P. S., Webb, J. K. & Shine, T. (2006). Biology of Burrowing Asps (Atractaspididae) from Southern Africa. Copeia 2006(1), 103–115.	Shine, R., Branch, W. R., Harlow, P. S., Webb, J. K. & Shine, T. (2006). Biology of Burrowing Asps (Atractaspididae) from Southern Africa. Copeia 2006(1), 103–115.
Mastigodryas	alternatus		Dryadophis boddaertii alternatus	Mastigodryas alternatus	Colubridae	Generalist	No	M	-	-	-	-	-	Juvenile	UND	Dissection	-	Panama	-	1939	Full length article	Slevin, J. R. (1942). Notes on a collection of reptiles from Boquete, Panama, with the description of a new species of Hydromorphus. Proceedings of the California Academy of Sciences 23(4), 463–480.	-
Boiga	cyanea			Boiga cyanea	Colubridae	Generalist	Yes	M	-	126	F	-	135	Adult	UND	Nature	-	Thailand	-	1915	Full length article	Smith, M. A. & Kloss, C. B. (1915). On reptiles and batrachians from the coast and islands of south-east Siam. The Journal of the Natural History Society of Siam 1, 237–249.	Bulian, J. (1999). Observations on Boiga cyanea. Litteratura Serpentium 19(6), 175–183.
Bungarus	caeruleus			Bungarus caeruleus	Elapidae	Ophiophagous	Yes	F	-	118	F	-	99	Adult	UND	Nature	Head	-	-	1913	Short communication	Smith, O. A. (1913). A case of cannibalism by Bungarus caeruleus. The Journal of the Bombay Natural History Society 23(3), 373.	Pandey, D. P., Bhattarai, P. & Piya, R. C. (2020). Food spectrum of common kraits (Bungarus caeruleus): an implication for snakebite prevention and snake conservation. Journal of Herpetology 54(1), 87–96.
Thamnophis	saurita		Thamnophis sauritus	Thamnophis saurita	Natricidae	Generalist	No	-	-	-	-	-	-	Adult	UND	Captivity	-	United States	-	1981	Full length article	Smith, P. W. (1961). The amphibians and reptiles of Illinois. Illinois Natural History Survey Bulletin 28(1-3), 1–298.	-
Lampropeltis	calligaster			Lampropeltis calligaster	Colubridae	Generalist	Yes	-	-	-	-	-	-	-	UND	Captivity	-	United States	-	1961	Full length article	Smith, P. W. (1961). The amphibians and reptiles of Illinois. Illinois Natural History Survey Bulletin 28(1-3), 1–298.	Burger, R. M. (2013). Lampropeltis calligaster (Prairie Kingsnake). Diet. Herpetological Review 44(2), 330–331.
Agkistrodon	piscivorus			Agkistrodon piscivorus	Viperidae	Generalist	Yes	-	-	-	-	-	-	-	UND	Nature	-	United States	-	1955	Full length article	Smith, P. W. & List, J. C. (1955). Notes on Mississippi Amphibians and Reptiles. The American Midland Naturalist 53(1), 115–125.	Graham, S. P., Connell, M. R. & Gray, K. M. (2010). Agkistrodon piscivorus (Cottonmouth). Diet. Herpetological Review 41(1), 88–89.
Naja	naja			Naja naja	Elapidae	Generalist	Yes	-	-	-	-	-	-	Juvenile	UND	Nature	-	India	Vadgaon Maval, distrito de Pune	2021	Short communication	Solanki, J. & Khare, R. (2022). Cannibalism in the Common Krait (Bungarus caeruleus) and the Indian Spectacled Cobra (Naja naja). Reptiles & Amphibians 29(1), 470–471.	Mahendra, B. C. (1931). Cannibalism in the Indian cobra. The Journal of the Bombay Natural History Society 14(34), 1082–1083.
Bungarus	caeruleus			Bungarus caeruleus	Elapidae	Ophiophagous	Yes	-	-	-	-	-	-	Juvenile	UND	Nature	Head	India	Talegaon Dabhade, distrito de Pune	2021	Short communication	Solanki, J. & Khare, R. (2022). Cannibalism in the Common Krait (Bungarus caeruleus) and the Indian Spectacled Cobra (Naja naja). Reptiles & Amphibians 29(1), 470–471.	Pandey, D. P., Bhattarai, P. & Piya, R. C. (2020). Food spectrum of common kraits (Bungarus caeruleus): an implication for snakebite prevention and snake conservation. Journal of Herpetology 54(1), 87–96.
Alsophis	rufventris			Alsophis rufventris	Dipsadidae	Lizards	No	F	-	-	-	-	-	Adult	UND	Nature	-	-	Saba (Caribbean island)	2022	Short communication	Stark, T., Lambrikx, N., Madden, H. & van der Laan, M. (2025). Attempted cannibalism by a Red-bellied Racer, Alsophis rufiventris (Duméril et al., 1854) on Saba, Caribbean Netherlands. Herpetology Notes 18, 739-742.	-
Proatheris	superciliaris		Atheris superciliaris	Proatheris superciliaris	Viperidae	Anurans	No	-	-	-	-	-	-	Adult	UND	Captivity	-	Malawi	-	1973	Full length article	Stevens, R. A. (1973). A report of a lowland viper Atheris superciliaris (Peters), from the Lake Chilwa floodplain of Malawi. Arnoldia 6(22), 1–22.	-
Proatheris	superciliaris		Atheris superciliaris	Proatheris superciliaris	Viperidae	Anurans	No	-	-	-	-	-	-	Juvenile	UND	Captivity	-	Malawi	-	1973	Full length article	Stevens, R. A. (1973). A report of a lowland viper Atheris superciliaris (Peters), from the Lake Chilwa floodplain of Malawi. Arnoldia 6(22), 1–22.	-
Vipera	ursinii			Vipera ursinii	Viperidae	Orthopterans	No	-	-	-	-	-	-	Juvenile	UND	Captivity	-	-	-	1965	Other	Street, D. (1979). The reptiles of northern and central europe. Batsford, London, UK.	-
Vipera	ammodytes			Vipera ammodytes	Viperidae	Generalist	Yes	-	-	-	-	-	-	Juvenile	UND	Nature	-	-	-	1979	Other	Street, D. (1979). The reptiles of northern and central europe. Batsford, London, UK.	Arsovski, D., Ajtić, R., Golubović, A., Trajčeska, I., Đorđević, S., Anđelković, M., Bonnet, X. & Tomović, L. (2014). Two fangs good, a hundred legs better: juvenile viper devoured by an adult centipede it had ingested. Ecologica Montenegrina 1(1), 6–8.
Hierophis	viridiflavus		Coluber viridiflavus	Hierophis viridiflavus	Colubridae	Generalist	Yes	-	-	-	-	-	-	-	UND	-	-	United Kingdom	-	1979	Other	Street, D. (1979). The reptiles of northern and central europe. Batsford, London, UK.	Capula, M., Grano, M., Cattaneo, C. & Contini, F. (2014). Ophiophagy in Hierophis viridiflavus (Lacépède, 1789) (Serpentes, Colubridae): more than occasional. Scripta Herpetologica 2014, 49–54.
Coronella	austriaca			Coronella austriaca	Colubridae	Lizards and small mammals	Yes	-	-	-	-	-	-	-	UND	-	-	United Kingdom	-	1979	Other	Street, D. (1979). The reptiles of northern and central europe. Batsford, London, UK.	Di-Nicola, M. R., Zecchin, L., D'Amico, M. & Faraone, F. P. (2020). Ophiophagy in Coronella austriaca: first case of predation on Hierophis viridiflavus and first direct observations of predation on Vipera aspis. Herpetology Notes 13, 1107–1110.
Thelotornis	kirtlandii			Thelotornis kirtlandii	Colubridae	Birds	Yes	F	-	129	-	-	136	-	UND	-	-	Malawi	-	1961	Other	Sweeney, R. C. H. (1961). Snakes of Nyasaland. Nyasaland Government, Zomba, Nyasaland.	Akani, G. C., Luiselli, L.. & Angelici, F. M. (2002). Diet of Thelotornis kirtlandii (Serpentes: Colubridae: Dispholidini) from southern Nigeria. Herpetological Journal 12(4), 179–182.
Limaformosa	capensis		Mehelya capensis	Limaformosa capensis	Lamprophiidae	Lizards and snakes	Yes	-	-	-	-	-	-	-	UND	-	-	Malawi	-	1961	Other	Sweeney, R. C. H. (1961). Snakes of Nyasaland. Nyasaland Government, Zomba, Nyasaland.	Shine, R., Branch, W. R., Harlow, P. S. & Webb, J. K. (1996a). Sexual dimorphism, reproductive biology, and food habits of two species of African filesnakes (Mehelya, Colubridae). Journal of Zoology 240(2), 327–340.
Masticophis	flagellum			Masticophis flagellum	Colubridae	Generalist	Yes	-	-	-	-	-	-	Adult	UND	Captivity	-	United States	-	1984	Other	Tennant, A. (1984). The snakes of Texas. Texas Monthly Press, Austin, TX.	Johnson, S. & Blais, B. (2021). Ophiophagous Combatants: Predation on a Kingsnake (Lampropeltis sp.) by a Coachwhip (Coluber flagellum) in the Sonoran Desert. Reptiles & Amphibians 28(3), 462–464.
Eunectes	notaeus			Eunectes notaeus	Boidae	Generalist	Yes	F	-	-	-	-	-	Undeveloped offspring	MC	Captivity	-	-	-	1985	Other	Townson, S. (1985). The captive reproduction and growth of the yellow anaconda (Eunectes notaeus). In Reptiles: Breeding, Behaviour and Veterinary Aspects (ed. S. Townson & K. Lawrence), pp. 33-43. British Herpetological Society, London.	Miranda, E. D., Ribeiro‐Jr, R. P., Camera, B. F., Barros, M., Draque, J., Micucci, P., Waller, T. & Strüssmann, C. (2017). Penny and penny laid up will be many: large yellow anacondas do not disregard small prey. Journal of Zoology 301(4), 301–309.
Micrurus	nigrocinctus			Micrurus nigrocinctus	Elapidae	Ophiophagous	Yes	M	56.4	66.8	-	36.8	41.2	Juvenile	UND	Nature	-	Nicaragua	Reserva Natural Cerro Kilambé	2008	Short communication	Travers, S. L. (2011). Micrurus nigrocinctus (Central American Coral Snake): Cannibalism. Herpetological Bulletin (115), 31–32.	Roze, J. A. (1996). Coral snakes of the Americas: biology, identification, and venoms. Krieger, Malabar, India.
Boiga	trigonata			Boiga trigonata	Colubridae	Generalist	No	-	-	134	-	-	83.7	Adult	UND	Nature	-	India	-	2014	Short communication	Trivedi, K. & Thakur, M. (2018). A case of cannibalism in the Common Catsnake Boiga trigonata (Schneider 1802) (Squamata: Colubridae) from Surat, India. Reptiles & Amphibians 25(1), 68–69.	-
Bothrops	asper			Bothrops asper	Viperidae	Generalist	Yes	-	-	-	-	-	-	Juvenile	UND	Captivity	-	Costa Rica	-	1984	Short communication	Tryon, B. W. (1985). Bothrops asper (terciopelo). Caudal luring. Herpetological Review 16(1), 28.	Sasa, M., Wasko, D. K. & Lamar, W. W. (2009). Natural history of the terciopelo Bothrops asper (Serpentes: Viperidae) in Costa Rica. Toxicon 54(7), 904–922.
Suta	flagellum		Unechis flagellum	Suta flagellum	Elapidae	Lizards	No	-	-	-	-	-	-	-	UND	-	-	Australia	-	1987	Other	Turner, G. (1987). Unusual case of cannibalism. Herpetofauna 17(2), 29.	-
Nerodia	sipedon			Nerodia sipedon	Natricidae	Amphibians and fishes	Yes	-	-	-	-	-	-	-	UND	Nature	-	United States	-	1939	Short communication	Uhler, F. M., Cottam, C. & Clarke, T. E. (1939). Food of snakes of the George Washington National Forest, Virginia. Transactions of the North American Wildlife Conference 4, 605–622.	Himes, J. (2003). Diet composition of Nerodia sipedon (Serpentes: Colubridae) and its dietary overlap with, and chemical recognition of Agkistrodon piscivorus (Serpentes: Viperidae). Amphibia-Reptilia 24(2), 181–188.
Coronella	austriaca			Coronella austriaca	Colubridae	Lizards and small mammals	Yes	F	45	52.5	-	-	17.6	Juvenile	MC	Captivity	Head	Turkey	-	2014	Full length article	Uysal, İ., Çiğdem, G. Ü. L. & Tosunoğlu, M. (2019). Breeding and Cannibalism Behaviours of Captive Coronella austriaca (Colubridae) in a Terrarium. Journal of the Institute of Science and Technology 9(4), 1926–1930.	Di-Nicola, M. R., Zecchin, L., D'Amico, M. & Faraone, F. P. (2020). Ophiophagy in Coronella austriaca: first case of predation on Hierophis viridiflavus and first direct observations of predation on Vipera aspis. Herpetology Notes 13, 1107–1110.
Coronella	austriaca			Coronella austriaca	Colubridae	Lizards and small mammals	Yes	-	-	-	-	-	-	Juvenile	CBO	Captivity	Tail	Turkey	-	2014	Full length article	Uysal, İ., Çiğdem, G. Ü. L. & Tosunoğlu, M. (2019). Breeding and Cannibalism Behaviours of Captive Coronella austriaca (Colubridae) in a Terrarium. Journal of the Institute of Science and Technology 9(4), 1926–1930.	Di-Nicola, M. R., Zecchin, L., D'Amico, M. & Faraone, F. P. (2020). Ophiophagy in Coronella austriaca: first case of predation on Hierophis viridiflavus and first direct observations of predation on Vipera aspis. Herpetology Notes 13, 1107–1110.
Hierophis	viridiﬂavus			Hierophis viridiflavus	Colubridae	Generalist	Yes	-	-	100	-	-	50	-	UND	Nature	Head	Italy	Sicília	1985	Short communication	Vaccaro, A., Altadonna, G. & Turrisi, G. F. (2023) Further evidence of ophiophagy, including cannibalism, by the western whip snake Hierophis viridiflavus in Italy. Herpetological Bulletin 163(1), 21–23.	Capula, M., Grano, M., Cattaneo, C. & Contini, F. (2014). Ophiophagy in Hierophis viridiflavus (Lacépède, 1789) (Serpentes, Colubridae): more than occasional. Scripta Herpetologica 2014, 49–54.
Hierophis	viridiﬂavus			Hierophis viridiflavus	Colubridae	Generalist	Yes	-	-	100	-	-	100	Adult	UND	Nature	Head	Italy	Povíncia de Messina, Sicília	2020	Short communication	Vaccaro, A., Altadonna, G. & Turrisi, G. F. (2023) Further evidence of ophiophagy, including cannibalism, by the western whip snake Hierophis viridiflavus in Italy. Herpetological Bulletin 163(1), 21–23.	Capula, M., Grano, M., Cattaneo, C. & Contini, F. (2014). Ophiophagy in Hierophis viridiflavus (Lacépède, 1789) (Serpentes, Colubridae): more than occasional. Scripta Herpetologica 2014, 49–54.
Hierophis	viridiﬂavus			Hierophis viridiflavus	Colubridae	Generalist	Yes	-	-	100	-	-	-	-	UND	Nature	Head	Italy	Província de Livorno, Toscana	2020	Short communication	Vaccaro, A., Altadonna, G. & Turrisi, G. F. (2023) Further evidence of ophiophagy, including cannibalism, by the western whip snake Hierophis viridiflavus in Italy. Herpetological Bulletin 163(1), 21–23.	Capula, M., Grano, M., Cattaneo, C. & Contini, F. (2014). Ophiophagy in Hierophis viridiflavus (Lacépède, 1789) (Serpentes, Colubridae): more than occasional. Scripta Herpetologica 2014, 49–54.
Hierophis	viridiﬂavus			Hierophis viridiflavus	Colubridae	Generalist	Yes	-	-	-	-	-	-	Juvenile	UND	Nature	-	Italy	-	2013	Full length article	Vaccaro, A., Altadonna, G. & Turrisi, G. F. (2023) Further evidence of ophiophagy, including cannibalism, by the western whip snake Hierophis viridiflavus in Italy. Herpetological Bulletin 163(1), 21–23.	Capula, M., Grano, M., Cattaneo, C. & Contini, F. (2014). Ophiophagy in Hierophis viridiflavus (Lacépède, 1789) (Serpentes, Colubridae): more than occasional. Scripta Herpetologica 2014, 49–54.
Malpolon	monspessulanus			Malpolon monspessulanus	Psammophiidae	Generalist	Yes	-	-	-	-	-	-	-	UND	-	-	Spain	-	1967	Other	Valverde, J. A. (1967). Estructura de una comunidad de vertebrados terrestres. Monografías de la Estación Biológica de Doñana 1, 1–218.	Pleguezuelos, J. M. (2017). Culebra bastarda - Malpolon monspessulanus. In Enciclopedia Virtual de los Vertebrados Españoles (ed. A. Salvador & A. Marco), pp. 1-28. Museo Nacional de Ciencias Naturales, Madrid.
Malpolon	moilensis			Malpolon moilensis	Psammophiidae	Generalist	No	-	-	-	-	-	-	-	UND	Nature	-	Algeria	-	1972	Full length article	Vernet, R. & Grenot, C. (1972). Etude du milieu et structure trophique du peuplement reptilien dans le Grand Erg Occidental (Sahara algérien). Comptes Rendus de la Société de Biogéographie 433, 112–123.	-
Philodryas	patagoniensis			Philodryas patagoniensis	Dipsadidae	Generalist	Yes	-	-	-	-	-	-	-	UND	Dissection	-	Uruguay	-	1975	Other	Vidal, S. C. (2002). Alimentación de los ofidios de Uruguay. Monografías de Herpetologia 6, 1–128.	Hartmann, P. & Marques, O. (2005). Diet and habitat use of two sympatric species of Philodryas (Colubridae), in south Brazil. Amphibia-Reptilia 26(1), 25–31.
Philodryas	patagoniensis			Philodryas patagoniensis	Dipsadidae	Generalist	Yes	-	-	64.3	-	-	35	Juvenile	UND	Dissection	-	Uruguay	-	2002	Other	Vidal, S. C. (2002). Alimentación de los ofidios de Uruguay. Monografías de Herpetologia 6, 1–128.	Hartmann, P. & Marques, O. (2005). Diet and habitat use of two sympatric species of Philodryas (Colubridae), in south Brazil. Amphibia-Reptilia 26(1), 25–31.
Boiruna	maculata			Boiruna maculata	Dipsadidae	Ophiophagous	Yes	-	-	-	-	-	-	-	UND	-	-	-	-	2002	Other	Vidal, S. C. (2002). Alimentación de los ofidios de Uruguay. Monografías de Herpetologia 6, 1–128.	Vidal, S. C. (2002). Alimentación de los ofidios de Uruguay. Monografías de Herpetologia 6, 1–128.
Bothrops	alternatus			Bothrops alternatus	Viperidae	Rodents	Yes	-	-	-	-	-	-	Neonate	CBO	Captivity	-	-	-	1990	Other	Vidal, S. C. (2002). Alimentación de los ofidios de Uruguay. Monografías de Herpetologia 6, 1–128.	Vidal, S. C. (2002). Alimentación de los ofidios de Uruguay. Monografías de Herpetologia 6, 1–128.
Naja	naja			Naja naja	Elapidae	Generalist	Yes	-	-	-	-	-	-	-	UND	Captivity	-	India	-	2022	Full length article	Visvanathan, A., Anne, S., Kolli, A. K. & Vangari, S. M. (2022). Snakes of Telangana: An annotated checklist with new locality records and notes on natural history. Reptiles & Amphibians 29(1), 279–285.	Mahendra, B. C. (1931). Cannibalism in the Indian cobra. The Journal of the Bombay Natural History Society 14(34), 1082–1083.
Daboia	russelii			Daboia russelii	Viperidae	Generalist	Yes	-	-	-	-	-	-	Neonate	CBO	Captivity	-	India	-	2022	Full length article	Visvanathan, A., Anne, S., Kolli, A. K. & Vangari, S. M. (2022). Snakes of Telangana: An annotated checklist with new locality records and notes on natural history. Reptiles & Amphibians 29(1), 279–285.	Visvanathan, A., Anne, S., Kolli, A. K. & Vangari, S. M. (2022). Snakes of Telangana: An annotated checklist with new locality records and notes on natural history. Reptiles & Amphibians 29(1), 279–285.
Boiga	cyanea			Boiga cyanea	Colubridae	Generalist	Yes	-	-	-	-	-	-	Adult	UND	Captivity	-	-	-	1976	Short communication	Vit, Z. (1976). Kannibalismus u Boiga cyanea. Akvarium a Terarium (Praha) 19, 111–112.	Bulian, J. (1999). Observations on Boiga cyanea. Litteratura Serpentium 19(6), 175–183.
Macroprotodon	mauritanicus		Macroprotodon cucullatus mauritanicus	Macroprotodon mauritanicus	Colubridae	Reptiles	No	-	-	-	-	-	-	-	UND	Captivity	-	Spain	-	1988	Full length article	Wade, E. (1988). Intraspecific variation in the colubrid snake genus Macroprotodon. The Herpetological Journal 1(6), 237–245.	-
Bungarus	caeruleus			Bungarus caeruleus	Elapidae	Ophiophagous	Yes	-	-	-	-	-	-	-	UND	-	-	-	-	1906	Full length article	Wall, F. (1906). The snake and its natural foes. The Journal of Bombay Natural History Society 15, 375–395.	Pandey, D. P., Bhattarai, P. & Piya, R. C. (2020). Food spectrum of common kraits (Bungarus caeruleus): an implication for snakebite prevention and snake conservation. Journal of Herpetology 54(1), 87–96.
Ptyas	mucosa		Zamenis mucosus	Ptyas mucosa	Colubridae	Generalist	Yes	-	-	-	-	-	-	-	UND	-	-	-	-	1906	Full length article	Wall, F. (1906). The snake and its natural foes. The Journal of Bombay Natural History Society 15, 375–395.	Wall, F. (1904). Cannibalism in snakes. The Journal of Bombay Natural History Society 15, 524–525.
Atheris	squamigera		Atheris squamiger	Atheris squamigera	Viperidae	Small mammals	Yes	-	-	-	-	-	-	Adult	UND	Captivity	-	Republic of the Congo	-	1979	Short communication	Wallach, V. (1980). Interspecific and intraspecific predation in captive bush vipers, (Atheris squamiger Hallowell, 1854), with notes on different colour phases. The Journal of the Herpetological Association of Africa 24(1), 2–3.	Wallach, V. (1980). Interspecific and intraspecific predation in captive bush vipers, (Atheris squamiger Hallowell, 1854), with notes on different colour phases. The Journal of the Herpetological Association of Africa 24(1), 2–3.
Masticophis	flagellum		Coluber flagellum	Masticophis flagellum	Colubridae	Generalist	Yes	-	-	150	-	-	100	Adult	UND	Nature	-	United States	-	2003	Short communication	Watson, M. L. & Stuart, J. N. (2003). Cannibalistic Carrion Feeding by a Coachwhip (Masticophis flagellum) in New Mexico. Chicago Herpetological Society 38(11), 222.	Johnson, S. & Blais, B. (2021). Ophiophagous Combatants: Predation on a Kingsnake (Lampropeltis sp.) by a Coachwhip (Coluber flagellum) in the Sonoran Desert. Reptiles & Amphibians 28(3), 462–464.
Pseudoboa	coronata		Pseudoboa coronata	Pseudoboa neuwiedii	Dipsadidae	Generalist	Yes	-	-	-	-	-	-	-	UND	-	-	-	-	1955	Short communication	Wehekind, L. (1955). Notes on the foods of trinidad snakes. British Journal of Herpetology 2, 9–13.	Alencar, L. R. V., Gaiarsa, M. P. & Martins, M. (2013). The Evolution of Diet and Microhabitat use in Pseudoboine Snakes. South American Journal of Herpetology 8(1), 60–66.
Pseudoboa	neuwiedii			Pseudoboa neuwiedii	Dipsadidae	Generalist	Yes	-	-	-	-	-	-	-	UND	-	-	Trinidad and Tobago	Trinidad Island	1955	Short communication	Wehekind, L. (1955). Notes on the foods of trinidad snakes. British Journal of Herpetology 2, 9–13.	Alencar, L. R. V., Gaiarsa, M. P. & Martins, M. (2013). The Evolution of Diet and Microhabitat use in Pseudoboine Snakes. South American Journal of Herpetology 8(1), 60–66.
Leptodeira	annulata			Leptodeira annulata	Dipsadidae	Generalist	Yes	F	-	-	-	-	-	Eggs	MC	Captivity	-	Trinidad and Tobago	-	1955	Short communication	Wehekind, L. (1955). Notes on the foods of trinidad snakes. British Journal of Herpetology 2, 9–13.	Cantor, M. & Pizzatto, L. (2008). Leptodeira annulata (Banded Cat-Eyed Snake). Diet. Herpetological Review 39(4), 470–471.
Micrurus	circinalis			Micrurus circinalis	Elapidae	Generalist	Yes	-	-	-	-	-	-	-	UND	-	-	Trinidad and Tobago	Trinidad Island	1955	Short communication	Wehekind, L. (1955). Notes on the foods of trinidad snakes. British Journal of Herpetology 2, 9–13.	Roze, J. A. (1996). Coral snakes of the Americas: biology, identification, and venoms. Krieger, Malabar, India.
Micrurus	circinalis		Micrurus psyches circinalis	Micrurus circinalis	Elapidae	Ophiophagous	Yes	-	-	-	-	-	-	-	UND	-	-	Trinidad and Tobago	Trinidad Island	1955	Short communication	Wehekind, L. (1955). Notes on the foods of trinidad snakes. British Journal of Herpetology 2, 9–13.	Roze, J. A. (1996). Coral snakes of the Americas: biology, identification, and venoms. Krieger, Malabar, India.
Micrurus	diutius		Micrurus lemniscatus diutius	Micrurus diutius	Elapidae	Serpentiform species	Yes	-	-	-	-	-	-	-	UND	-	-	Trinidad and Tobago	Trinidad Island	1955	Short communication	Wehekind, L. (1955). Notes on the foods of trinidad snakes. British Journal of Herpetology 2, 9–13.	Roze, J. A. (1996). Coral snakes of the Americas: biology, identification, and venoms. Krieger, Malabar, India.
Micrurus	lemniscatus			Micrurus lemniscatus	Elapidae	Serpentiform species	Yes	-	-	-	-	-	-	Juvenile	UND	Nature	-	Trinidad and Tobago	Trinidad Island	1955	Short communication	Wehekind, L. (1955). Notes on the foods of trinidad snakes. British Journal of Herpetology 2, 9–13.	Roze, J. A. (1996). Coral snakes of the Americas: biology, identification, and venoms. Krieger, Malabar, India.
Pituophis	catenifer		Pituophis melanoleucus sayi	Pituophis catenifer	Colubridae	Mammals	Yes	-	-	100	M	-	100	Adult	UND	Nature	-	United States	-	1981	Short communication	Wellstead, C. F. (1981). Behavioral observation in bullsnakes. Herpetological Review 12(1), 6.	Rodríguez-Robles, J. A. (1998). Alternative Perspectives on the Diet of Gopher Snakes (Pituophis catenifer, Colubridae): Literature Records versus Stomach Contents of Wild and Museum Specimens. Copeia 1998(2), 463–466.
Daboia	siamensis		Vipera russelii limitis	Daboia siamensis	Viperidae	Rodents	No	M	-	-	F	-	-	Juvenile	UND	Nature	-	Indonesia	Iha de Java	1920	Other	Werner, F., Brehm, A. E., & Zur Strassen, O. (1922). Die Lurche und Kriechtiere. Bibliographisches Institut, Vienna, Austria.	-
Ptyas	mucosa			Ptyas mucosa	Colubridae	Generalist	Yes	-	-	213	-	-	121	Adult	UND	Captivity	-	India	-	1968	Short communication	Whitaker, R. (1970). Cannibalism in the Indian Rat Snake Ptyas mucosus (Linnaeus). The Journal of the Bombay Natural History Society 67(1), 114.	Wall, F. (1904). Cannibalism in snakes. The Journal of Bombay Natural History Society 15, 524–525.
Daboia	russelii		Vipera russelli russellii	Daboia russelii	Viperidae	Generalist	Yes	-	-	-	-	-	-	Neonate	CBO	Captivity	-	India	-	1971	Short communication	Whitaker, R. (1971). Notes on Indian snakes. The Journal of the Bombay Natural History Society 68, 461-463.	Visvanathan, A., Anne, S., Kolli, A. K. & Vangari, S. M. (2022). Snakes of Telangana: An annotated checklist with new locality records and notes on natural history. Reptiles & Amphibians 29(1), 279–285.
Bungarus	caeruleus			Bungarus caeruleus	Elapidae	Ophiophagous	Yes	-	-	-	-	-	-	-	UND	Captivity	-	India	-	1978	Other	Whitaker, R. (1978). Common Indian snakes: a field guide. Macmillan, London, UK.	Pandey, D. P., Bhattarai, P. & Piya, R. C. (2020). Food spectrum of common kraits (Bungarus caeruleus): an implication for snakebite prevention and snake conservation. Journal of Herpetology 54(1), 87–96.
Daboia	russelii		Vipera russelli russellii	Daboia russelii	Viperidae	Generalist	Yes	-	-	-	-	-	-	Neonate	CBO	Captivity	-	India	-	1978	Other	Whitaker, R. (1978). Common Indian snakes: a field guide. Macmillan, London, UK.	Visvanathan, A., Anne, S., Kolli, A. K. & Vangari, S. M. (2022). Snakes of Telangana: An annotated checklist with new locality records and notes on natural history. Reptiles & Amphibians 29(1), 279–285.
Thamnophis	elegans			Thamnophis elegans	Natricidae	Generalist	Yes	F	-	50	-	-	20	Juvenile	UND	Captivity	-	United States	-	1971	Full length article	White, M. & Kolb, J. A. (1974). A preliminary study of Thamnophis near Sagehen Creek, California. Copeia 1974(1), 126–136.	Hallas, J. M., Parchman, T. L. & Feldman, C. R. (2022). Phylogenomic analyses resolve relationships among garter snakes (Thamnophis: Natricinae: Colubridae) and elucidate biogeographic history and morphological evolution. Molecular Phylogenetics and Evolution 167, 1–13.
Natrix	natrix			Natrix natrix	Natricidae	Amphibians	No	F	-	83	F	-	46	Juvenile	UND	Nature	-	Netherlands	-	1997	Short communication	Wijer, P. D. & Janssen, I. (2002). Natrix natrix (Grass Snake): Intraspecific Predation. Herpetological Bulletin (80), 31.	-
Micrurus	altirostris			Micrurus altirostris	Elapidae	Ophiophagous	Yes	-	-	-	-	-	-	-	UND	-	-	Argentina	-	1988	Other	Williams, J. D. (1983). Las corales. In: Fauna Argentina 2 (ed. M. A. Palermo) pp. 1-32. Centro Editor de América Latina, Buenos Aires, Argentina.	Vidal, S. C. (2002). Alimentación de los ofidios de Uruguay. Monografías de Herpetologia 6, 1–128.
Crotalus	lepidus	klauberi		Crotalus lepidus klauberi	Viperidae	Lizards	Yes	-	-	-	-	-	-	Juvenile	CBO	Captivity	-	United States	Novo México	1962	Short communication	Williamson, M. A. (1971). An instance of cannibalism in Crotalus lepidus (Serpentes: Crotalidae). Herpetological Review 3(1), 18.	Holycross, A. T., Painter, C. W., Prival, D. B., Swann, D. E., Schroff, M. J., Edwards, T. & Schwalbe, C. R. (2002). Diet of Crotalus lepidus klauberi (Banded Rock Rattlesnake). Journal of Herpetology 36(4), 589–597.
Crotalus	lepidus	klauberi		Crotalus lepidus klauberi	Viperidae	Lizards	Yes	F	-	-	-	-	-	Juvenile	MC	Captivity	-	United States	Novo México	1962	Short communication	Williamson, M. A. (1971). An instance of cannibalism in Crotalus lepidus (Serpentes: Crotalidae). Herpetological Review 3(1), 18.	Holycross, A. T., Painter, C. W., Prival, D. B., Swann, D. E., Schroff, M. J., Edwards, T. & Schwalbe, C. R. (2002). Diet of Crotalus lepidus klauberi (Banded Rock Rattlesnake). Journal of Herpetology 36(4), 589–597.
Thelotornis	kirtlandii			Thelotornis kirtlandii	Colubridae	Birds	Yes	-	-	-	-	-	-	-	UND	Captivity	-	Zambia	-	1965	Full length article	Wilson, V. J. (1965). The snakes of the Eastern Province of Zambia. The Puku 3, 149–170.	Akani, G. C., Luiselli, L.. & Angelici, F. M. (2002). Diet of Thelotornis kirtlandii (Serpentes: Colubridae: Dispholidini) from southern Nigeria. Herpetological Journal 12(4), 179–182.
Lampropeltis	californiae		Lampropeltis getulus californiae	Lampropeltis californiae	Colubridae	Generalist	Yes	-	-	-	-	-	-	-	UND	Nature	-	-	-	1934	Other	Wiseman, K. D., Greene, H. W., Koo, M. S. & Long, D. J. (2019). Feeding ecology of a generalist predator, the California kingsnake (Lampropeltis californiae): why rare prey matter. Herpetological Conservation and Biology 14(1), 1–30.	Jackson, K., Kley, N. J. & Brainerd, E. L. (2004). How snakes eat snakes: the biomechanical challenges of ophiophagy for the California kingsnake, Lampropeltis getula californiae (Serpentes: Colubridae). Zoology 107(3), 191–200.
Notechis	scutatus		Notechis ater humphreysi	Notechis scutatus	Elapidae	Fishes and lizards	No	-	-	-	-	-	-	-	UND	-	-	Australia	-	1970	Other	Worrell, E. (1970). Reptiles of Australia. TBS The Book Service, Sydney, Australia.	-
Bungarus	caeruleus			Bungarus caeruleus	Elapidae	Ophiophagous	Yes	-	-	-	-	-	-	-	UND	Nature	Head	India	Kondhwa, distrito de Pune	2020	Short communication	Yadav, V. & Shinde, A. (2021). A case of cannibalism in common krait Bungarus caeruleus (Schneider, 1801) (Reptilia: Serpentes: Elapidae). The Journal of the Bombay Natural History Society 118, 1–2.	Pandey, D. P., Bhattarai, P. & Piya, R. C. (2020). Food spectrum of common kraits (Bungarus caeruleus): an implication for snakebite prevention and snake conservation. Journal of Herpetology 54(1), 87–96.
Sinomicrurus	macclellandi			Sinomicrurus macclellandi	Elapidae	Reptiles	Yes	-	56.3	63.4	-	31.1	35.7	Juvenile	UND	Captivity	Head	China	-	2006	Short communication	Yeung, H. Y., Chan, B. P. L. & Yang, J. H. (2022). First record of cannibalism in MacClelland’s Coralsnake, Sinomicrurus macclellandi (Squamata: Elapinae). Herpetology Notes 15, 151–152.	Yeung, H. Y., Chan, B. P. L. & Yang, J. H. (2022). First record of cannibalism in MacClelland’s Coralsnake, Sinomicrurus macclellandi (Squamata: Elapinae). Herpetology Notes 15, 151–152.
Coronella	austriaca			Coronella austriaca	Colubridae	Lizards and small mammals	Yes	-	-	60	-	-	40	-	UND	Nature	-	Switzerland	-	2023	Short communication	Zdunek, P., Meier, G. & Deso, G. (2023). Attempted cannibalism by adult smooth snakes Coronella austriaca in France and Switzerland. The Herpetological Bulletin 166, 27–28.	Di-Nicola, M. R., Zecchin, L., D'Amico, M. & Faraone, F. P. (2020). Ophiophagy in Coronella austriaca: first case of predation on Hierophis viridiflavus and first direct observations of predation on Vipera aspis. Herpetology Notes 13, 1107–1110.
Coronella	austriaca			Coronella austriaca	Colubridae	Lizards and small mammals	Yes	M	-	45	F	-	-	Adult	UND	Nature	Tail	France	-	2020	Short communication	Zdunek, P., Meier, G. & Deso, G. (2023). Attempted cannibalism by adult smooth snakes Coronella austriaca in France and Switzerland. The Herpetological Bulletin 166, 27–28.	Di-Nicola, M. R., Zecchin, L., D'Amico, M. & Faraone, F. P. (2020). Ophiophagy in Coronella austriaca: first case of predation on Hierophis viridiflavus and first direct observations of predation on Vipera aspis. Herpetology Notes 13, 1107–1110.

## Sheet: Events_type
	Events type	Meaning
	UND	Undetermined
	CBO	Cannibalism between offspring
	MC	Maternal–offspring cannibalism
	CDC	Combat-dance cannibalism
	SC	Sexual cannibalism
