# Supplementary material for: Occurrence and evolution of cannibal behaviour in extant snakes
Source: Biol Rev Camb Philos Soc. 2025 Nov 2;101(2):644–64. doi: 10.1111/brv.70097 (PMC12965861; doi:10.1111/brv.70097)
Supplement: Supplementary file 2 — Appendix S2. Data set on snake cannibalism events, containing log‐transformed values of total length (= snout–vent length + tail length) for predator and prey, mean percentage of cannibal species that are ophiophagous per family, and overview of ophiophagy records for cannibal species. [file BRV-101-644-s001.xlsx]

## Sheet: S2
Family	Name	Predator_size_log	Prey_size_log
Aniliidae	Anilius scytale	1.63347	1.49831		Size_log: The variable size_log refers to predator/prey body size, which may correspond to either total length (TTL) or snout–vent length (SVL), when available in the source article. The original values can be consulted in Supplementary File 1. In cases where both measurements (TTL and SVL) were reported, TTL was prioritized.
Boidae	Boa constrictor	2.52504	2.43775
Boidae	Charina bottae	1.68842	1.39967
Boidae	Charina bottae	1.75587	1.68842
Boidae	Chilabothrus inornatus	2.17609	1.69897
Boidae	Chilabothrus striatus	2.22427	1.62839
Boidae	Chilabothrus striatus	2.22453	1.63246
Boidae	Eunectes beniensis	2.34242	2.2833
Boidae	Eunectes murinus	2.36549	2.17609
Boidae	Eunectes murinus	2.5682	2.36173
Boidae	Eunectes murinus	2.63819	2.45179
Boidae	Eunectes notaeus	2.40312	2.09691
Colubridae	Boiga cyanea	2.10037	2.13033
Colubridae	Boiga trigonata	2.1271	1.92273
Colubridae	Coluber constrictor	2.0086	1.716
Colubridae	Coluber constrictor	2.15534	1.99123
Colubridae	Coluber constrictor	1.83123	1.63949
Colubridae	Coronella austriaca	1.72016	1.24551
Colubridae	Coronella austriaca	1.77815	1.60206
Colubridae	Coronella austriaca	1.75051	1.71096
Colubridae	Coronella austriaca	1.39794	1.39794
Colubridae	Dolichophis jugularis	1.56585	1.51055
Colubridae	Dolichophis jugularis	1.90037	1.59879
Colubridae	Dolichophis jugularis	1.6464	1.61278
Colubridae	Dolichophis jugularis jugularis	1.5955	1.51055
Colubridae	Elaphe carinata	1.86153	1.67025
Colubridae	Hierophis viridiflavus	2.03141	1.42488
Colubridae	Hierophis viridiflavus	2	1.69897
Colubridae	Hierophis viridiflavus	2.11394	1.77815
Colubridae	Hierophis viridiflavus	2	2
Colubridae	Lampropeltis californiae	1.56229	1.56229
Colubridae	Lampropeltis getula	1.95424	1.95424
Colubridae	Lycodon semicarinatus	2.3032	1.5563
Colubridae	Macroprotodon mauritanicus	1.5563	1.5563
Colubridae	Masticophis flagellum	2.17609	2
Colubridae	Masticophis flagellum testaceus	2.06446	1.78176
Colubridae	Pantherophis guttatus	1.47712	1.47712
Colubridae	Pituophis catenifer	2	2
Colubridae	Ptyas mucosa	2.32838	2.08279
Colubridae	Ptyas mucosa	2.30103	2.12385
Colubridae	Rhinocheilus lecontei	1.95424	1.50515
Colubridae	Thelotornis kirtlandii	2.11059	2.13354
Colubridae	Thelotornis mossambicanus	2.04139	1.75587
Colubridae	Zamenis longissimus	2.16376	2.00432
Dipsadidae	Borikenophis portoricensis anegadae	1.93852	1.43136
Dipsadidae	Borikenophis portoricensis anegadae	1.91645	1.85854
Dipsadidae	Borikenophis portoricensis anegadae	1.8537	1.55267
Dipsadidae	Diadophis punctatus	1.78533	1.68395
Dipsadidae	Diadophis punctatus	1.24304	1.26717
Dipsadidae	Erythrolamprus miliaris	1.32634	1.24551
Dipsadidae	Oxyrhopus clathratus	1.46982	1.45484
Dipsadidae	Oxyrhopus clathratus	1.47712	1.4624
Dipsadidae	Oxyrhopus trigeminus	1.59106	1.14613
Dipsadidae	Philodryas nattereri	2.06408	1.65321
Dipsadidae	Philodryas patagoniensis	2.02857	1.69897
Dipsadidae	Philodryas patagoniensis	1.92428	1.76193
Dipsadidae	Philodryas patagoniensis	1.80821	1.54407
Dipsadidae	Siphlophis compressus	2	2
Dipsadidae	Thamnodynastes phoenix	1.82866	1.80003
Elapidae	Bungarus caeruleus	2.08991	1.99123
Elapidae	Bungarus caeruleus	2.07188	1.99564
Elapidae	Bungarus multicinctus	2	1.39794
Elapidae	Micropechis ikaheka	1.88081	1.57864
Elapidae	Micropechis ikaheka	2.06145	1.60206
Elapidae	Micropechis ikaheka	2.01703	1.98453
Elapidae	Micrurus fulvius	1.63246	1.25042
Elapidae	Micrurus fulvius	1.84757	1.68485
Elapidae	Micrurus fulvius	1.79239	1.72835
Elapidae	Micrurus fulvius	1.82282	1.78675
Elapidae	Micrurus fulvius	1.8451	1.30103
Elapidae	Micrurus nigrocinctus	1.82478	1.6149
Elapidae	Micrurus tener	1.68034	1.31387
Elapidae	Naja naja	2.13672	2.13672
Elapidae	Naja naja	2.27646	2.15534
Elapidae	Naja nivea	2.22324	2.11394
Elapidae	Ophiophagus hannah	2.60206	2.30103
Elapidae	Ophiophagus hannah	2.44716	2.35218
Elapidae	Ophiophagus hannah	2.53782	2.4133
Elapidae	Pseudechis porphyriacus	2.17609	2.17609
Elapidae	Pseudonaja affinis affinis	2.00432	2.00432
Elapidae	Sinomicrurus macclellandi	1.80209	1.55267
Lamprophiidae	Lycophidion capense	1.68124	1.68124
Natricidae	Natrix maura	1.87506	1.74036
Natricidae	Natrix natrix	1.91908	1.66276
Natricidae	Rhabdophis tigrinus	1.87622	1.75587
Natricidae	Thamnophis elegans	1.69897	1.30103
Natricidae	Thamnophis elegans	1.6902	1.44716
Natricidae	Thamnophis sirtalis	1.2014	1.24797
Psammophiidae	Malpolon monspessulanus	2.17319	1.43136
Psammophiidae	Malpolon monspessulanus	1.96379	1.79239
Psammophiidae	Malpolon monspessulanus	2.11394	1.8451
Psammophiidae	Malpolon monspessulanus	2.11394	1.95424
Psammophiidae	Malpolon monspessulanus	2.23045	2.07918
Pythonidae	Python regius	1.62325	1.66745
Viperidae	Agkistrodon conanti	2.0607	2
Viperidae	Agkistrodon contortrix	1.88081	1.78533
Viperidae	Bothriechis nigroviridis	1.88195	1.70586
Viperidae	Bothrops asper	1.62118	1.56229
Viperidae	Bothrops asper	2.1038	2.0569
Viperidae	Crotalus cerastes laterorepens	1.77085	1.36173
Viperidae	Crotalus helleri	1.39794	1.39794
Viperidae	Crotalus helleri	1.92531	1.4216
Viperidae	Crotalus triseriatus	1.72957	1.65321
Viperidae	Crotalus viridis	1.92531	1.4216

## Sheet: S3
Family	Cannibalism	Percentage of cannibal species that are ophiophagous	Diversity (number of species in family)
Gerrhopilidae	Absent
Typhlopidae	Absent
Leptotyphlopidae	Absent
Anomalepididae	Absent
Tropidophiidae	Present	0	37		In this work, the percentage of ophiophagous species was calculated as the number of species with both cannibalistic and ophiophagous behavior divided by the total number of species with recorded cannibalistic events (i.e., species with cannibalism, with or without ophiophagy). This provides an estimate of how many species that engage in cannibalism also occasionally feed on other snake species.
Aniliidae	Present	100	1
Bolyeriidae	Absent
Xenopeltidae	Absent
Loxocemidae	Absent
Pythonidae	Present	33.3	38
Calabariidae	Absent
Sanziniidae	Present	0	4
Charinidae	Absent
Ungaliophiidae	Absent
Erycidae	Present	0	13
Candoiidae	Absent
Boidae	Present	36.4	67
Cylindrophiidae	Absent
Uropeltidae	Absent
Acrochordidae	Absent
Xenodermidae	Absent
Pareidae	Absent
Viperidae	Present	45.7	405
Homalopsidae	Absent
Cyclocoridae	Absent
Elapidae	Present	78.3	416
Lamprophiidae	Present	66.7	93
Pseudoxyrhophiidae	Present	0	89
Atractaspididae	Present	75	68
Psammophiidae	Present	50	57
Natricidae	Present	33.3	277
Pseudoxenodontidae	Absent
Dipsadidae	Present	59.4	850
Sibynophiidae	Absent
Calamariidae	Absent
Grayiidae	Absent
Colubridae	Present	52.4	815

## Sheet: S4
Current taxonomic specific epithet	Family	Ophiophagy
Anilius scytale	Aniliidae	Yes
Atractaspis bibronii bibronii	Atractaspididae	Yes
Xenocalamus bicolor	Atractaspididae	Yes
Chilorhinophis gerardi	Atractaspididae	No
Polemon christyi	Atractaspididae	Yes
Boa constrictor	Boidae	Yes
Charina bottae	Boidae	Yes
Chilabothrus inornatus	Boidae	No
Chilabothrus striatus	Boidae	No
Corallus hortulana	Boidae	No
Epicrates assisi	Boidae	No
Epicrates cenchria	Boidae	No
Epicrates maurus	Boidae	No
Eunectes beniensis	Boidae	No
Eunectes murinus	Boidae	Yes
Eunectes notaeus	Boidae	Yes
Ahaetulla mycterizans	Colubridae	No
Ahaetulla nasuta	Colubridae	Yes
Boiga cyanea	Colubridae	Yes
Boiga irregularis	Colubridae	Yes
Boiga trigonata	Colubridae	No
Cemophora coccinea	Colubridae	Yes
Coluber constrictor	Colubridae	Yes
Coronella austriaca	Colubridae	Yes
Crotaphopeltis hotamboeia	Colubridae	No
Dispholidus typus	Colubridae	Yes
Dolichophis jugularis	Colubridae	Yes
Elaphe carinata	Colubridae	Yes
Elaphe climacophora	Colubridae	No
Elaphe dione	Colubridae	No
Elaphe quadrivirgata	Colubridae	No
Hierophis gemonensis	Colubridae	No
Hierophis viridiflavus	Colubridae	Yes
Lampropeltis californiae	Colubridae	Yes
Lampropeltis calligaster	Colubridae	Yes
Lampropeltis elapsoides	Colubridae	Yes
Lampropeltis getula	Colubridae	Yes
Lampropeltis triangulum	Colubridae	Yes
Lycodon semicarinatus	Colubridae	No
Macroprotodon cucullatus	Colubridae	No
Macroprotodon mauritanicus	Colubridae	No
Masticophis flagellum	Colubridae	Yes
Masticophis taeniatus	Colubridae	Yes
Mastigodryas alternatus	Colubridae	No
Oligodon taeniolatus	Colubridae	No
Opheodrys aestivus	Colubridae	No
Pantherophis guttatus	Colubridae	No
Pantherophis obsoleta	Colubridae	No
Philothamnus irregularis	Colubridae	No
Pituophis catenifer	Colubridae	No
Pituophis melanoleucus	Colubridae	No
Ptyas mucosa	Colubridae	Yes
Rhinocheilus lecontei	Colubridae	Yes
Thelotornis capensis	Colubridae	Yes
Thelotornis kirtlandii	Colubridae	Yes
Thelotornis mossambicanus	Colubridae	No
Zamenis longissimus	Colubridae	Yes
Zamenis scalaris	Colubridae	No
Alsophis rijgersmaei	Dipsadidae	No
Alsophis rufventris	Dipsadidae	No
Boiruna maculata	Dipsadidae	Yes
Borikenophis portoricensis	Dipsadidae	Yes
Clelia clelia	Dipsadidae	Yes
Coniophanes fissidens	Dipsadidae	Yes
Coniophanes imperialis	Dipsadidae	Yes
Cubophis cantherigerus	Dipsadidae	Yes
Cubophis vudii	Dipsadidae	No
Diadophis punctatus	Dipsadidae	Yes
Erythrolamprus miliaris	Dipsadidae	Yes
Helicops infrataeniatus	Dipsadidae	No
Heterodon kennerlyi	Dipsadidae	Yes
Heterodon nasicus	Dipsadidae	No
Hydrodynastes gigas	Dipsadidae	Yes
Leptodeira annulata	Dipsadidae	Yes
Leptodeira maculata	Dipsadidae	Yes
Lygophis lineatus	Dipsadidae	No
Mesotes rutilus	Dipsadidae	No
Oxyrhopus clathratus	Dipsadidae	No
Oxyrhopus trigeminus	Dipsadidae	Yes
Paraphimophis rusticus	Dipsadidae	Yes
Philodryas chamissonis	Dipsadidae	No
Philodryas nattereri	Dipsadidae	Yes
Philodryas patagoniensis	Dipsadidae	Yes
Pseudalsophis occidentalis	Dipsadidae	No
Pseudoboa neuwiedii	Dipsadidae	Yes
Siphlophis compressus	Dipsadidae	Yes
Thamnodynastes pallidus	Dipsadidae	No
Thamnodynastes phoenix	Dipsadidae	No
Xenodon dorbignyi	Dipsadidae	No
Xenodon merremii	Dipsadidae	Yes
Acanthophis pyrrhus	Elapidae	No
Aspidelaps lubricus	Elapidae	Yes
Austrelaps ramsayi	Elapidae	Yes
Austrelaps superbus	Elapidae	Yes
Bungarus caeruleus	Elapidae	Yes
Bungarus multicinctus	Elapidae	Yes
Cryptophis nigrescens	Elapidae	Yes
Demansia psammophis	Elapidae	No
Dendroaspis viridis	Elapidae	No
Elapsoidea semiannulata	Elapidae	No
Hemachatus haemachatus	Elapidae	Yes
Hemiaspis signata	Elapidae	No
Micropechis ikaheka	Elapidae	Yes
Micrurus altirostris	Elapidae	Yes
Micrurus circinalis	Elapidae	Yes
Micrurus corallinus	Elapidae	Yes
Micrurus diastema	Elapidae	Yes
Micrurus diutius	Elapidae	Yes
Micrurus fulvius	Elapidae	Yes
Micrurus ibiboboca	Elapidae	Yes
Micrurus lemniscatus	Elapidae	Yes
Micrurus nigrocinctus	Elapidae	Yes
Micrurus psyches	Elapidae	No
Micrurus pyrrhocryptus	Elapidae	Yes
Micrurus tener	Elapidae	Yes
Naja anchietae	Elapidae	Yes
Naja annulifera	Elapidae	Yes
Naja haje	Elapidae	Yes
Naja melanoleuca	Elapidae	Yes
Naja mossambica	Elapidae	Yes
Naja naja	Elapidae	Yes
Naja nivea	Elapidae	Yes
Naja subfulva	Elapidae	Yes
Notechis scutatus	Elapidae	No
Ophiophagus hannah	Elapidae	Yes
Pseudechis australis	Elapidae	Yes
Pseudechis guttatus	Elapidae	Yes
Pseudechis porphyriacus	Elapidae	Yes
Pseudonaja affinis affinis	Elapidae	Yes
Pseudonaja textilis	Elapidae	Yes
Sinomicrurus macclellandi	Elapidae	Yes
Suta flagellum	Elapidae	No
Suta gouldii	Elapidae	Yes
Suta monachus	Elapidae	No
Suta nigriceps	Elapidae	Yes
Suta suta	Elapidae	No
Eryx colubrinus	Erycidae	No
Limaformosa capensis	Lamprophiidae	Yes
Lycophidion capense	Lamprophiidae	No
Mehelya stenophthalmus	Lamprophiidae	Yes
Natrix maura	Natricidae	No
Natrix natrix	Natricidae	No
Nerodia sipedon	Natricidae	Yes
Rhabdophis tigrinus	Natricidae	No
Thamnophis elegans	Natricidae	Yes
Thamnophis saurita	Natricidae	No
Thamnophis scaliger	Natricidae	No
Thamnophis sirtalis	Natricidae	Yes
Tropidoclonion lineatum	Natricidae	No
Malpolon moilensis	Psammophiidae	No
Malpolon monspessulanus	Psammophiidae	Yes
Psammophis phillipsii	Psammophiidae	Yes
Duberria lutrix	Pseudoxyrhophiidae	No
Antaresia maculosa	Pythonidae	Yes
Aspidites melanocephalus	Pythonidae	No
Morelia viridis	Pythonidae	No
Python molurus	Pythonidae	Yes
Python natalensis	Pythonidae	No
Python regius	Pythonidae	No
Sanzinia madagascariensis	Sanziniidae	No
Tropidophis haetianus	Tropidophiidae	No
Agkistrodon bilineatus	Viperidae	No
Agkistrodon conanti	Viperidae	Yes
Agkistrodon contortrix	Viperidae	Yes
Agkistrodon piscivorus	Viperidae	Yes
Atheris squamigera	Viperidae	Yes
Bitis arietans	Viperidae	Yes
Bitis caudalis	Viperidae	No
Bitis gabonica	Viperidae	No
Bitis schneideri	Viperidae	No
Bothriechis nigroadspersus	Viperidae	No
Bothriechis nigroviridis	Viperidae	No
Bothrops alternatus	Viperidae	Yes
Bothrops asper	Viperidae	Yes
Bothrops atrox	Viperidae	Yes
Bothrops insularis	Viperidae	Yes
Bothrops jararaca	Viperidae	No
Bothrops moojeni	Viperidae	Yes
Calloselasma rhodostoma	Viperidae	Yes
Craspedocephalus trigonocephalus	Viperidae	No
Crotalus aquilus	Viperidae	Yes
Crotalus atrox	Viperidae	No
Crotalus cerastes laterorepens	Viperidae	Yes
Crotalus ericsmithi	Viperidae	No
Crotalus helleri	Viperidae	No
Crotalus lepidus klauberi	Viperidae	Yes
Crotalus polystictus	Viperidae	Yes
Crotalus pricei	Viperidae	No
Crotalus stephensi x pyrrhus	Viperidae	No
Crotalus triseriatus	Viperidae	No
Crotalus viridis	Viperidae	No
Daboia russelii	Viperidae	Yes
Daboia siamensis	Viperidae	No
Echis carinatus	Viperidae	No
Echis pyramidum	Viperidae	No
Gloydius halys	Viperidae	Yes
Macrovipera lebetinus	Viperidae	No
Metlapilcoatlus nummifer	Viperidae	No
Porthidium nasutum	Viperidae	No
Proatheris superciliaris	Viperidae	No
Protobothrops flavoviridis	Viperidae	Yes
Sistrurus catenatus	Viperidae	Yes
Sistrurus miliarius	Viperidae	Yes
Vipera ammodytes	Viperidae	Yes
Vipera aspis	Viperidae	No
Vipera latastei	Viperidae	Yes
Vipera ursinii	Viperidae	No

## Sheet: S5
Current taxonomic specific epithet	Family	Ophiophagy			n of species	% ophiophagous
Anilius scytale	Aniliidae	Yes		Aniliidae	1	100
Atractaspis bibronii bibronii	Atractaspididae	Yes		Atractaspididae	4	75
Xenocalamus bicolor	Atractaspididae	Yes		Boidae	11	36.4
Chilorhinophis gerardi	Atractaspididae	No		Colubridae	42	52.4
Polemon christyi	Atractaspididae	Yes		Dipsadidae	32	59.4
Boa constrictor	Boidae	Yes		Elapidae	46	78.3
Charina bottae	Boidae	Yes		Erycidae	1	0
Chilabothrus inornatus	Boidae	No		Lamprophiidae	3	66.7
Chilabothrus striatus	Boidae	No		Natricidae	9	33.3
Corallus hortulana	Boidae	No		Psammophiidae	3	66.7
Epicrates assisi	Boidae	No		Pseudoxyrhophiidae	1	0
Epicrates cenchria	Boidae	No		Pythonidae	6	33.3
Epicrates maurus	Boidae	No		Sanziniidae	1	0
Eunectes beniensis	Boidae	No		Tropidophiidae	1	0
Eunectes murinus	Boidae	Yes		Viperidae	46	45.7
Eunectes notaeus	Boidae	Yes		TOTAL	207	//
Ahaetulla mycterizans	Colubridae	No
Ahaetulla nasuta	Colubridae	Yes
Boiga cyanea	Colubridae	Yes
Boiga irregularis	Colubridae	Yes
Boiga trigonata	Colubridae	No
Cemophora coccinea	Colubridae	Yes
Coluber constrictor	Colubridae	Yes
Coronella austriaca	Colubridae	Yes
Crotaphopeltis hotamboeia	Colubridae	No
Dispholidus typus	Colubridae	Yes
Dolichophis jugularis	Colubridae	Yes
Elaphe carinata	Colubridae	Yes
Elaphe climacophora	Colubridae	No
Elaphe dione	Colubridae	No
Elaphe quadrivirgata	Colubridae	No
Hierophis gemonensis	Colubridae	No
Hierophis viridiflavus	Colubridae	Yes
Lampropeltis californiae	Colubridae	Yes
Lampropeltis calligaster	Colubridae	Yes
Lampropeltis elapsoides	Colubridae	Yes
Lampropeltis getula	Colubridae	Yes
Lampropeltis triangulum	Colubridae	Yes
Lycodon semicarinatus	Colubridae	No
Macroprotodon cucullatus	Colubridae	No
Macroprotodon mauritanicus	Colubridae	No
Masticophis flagellum	Colubridae	Yes
Masticophis taeniatus	Colubridae	Yes
Mastigodryas alternatus	Colubridae	No
Oligodon taeniolatus	Colubridae	No
Opheodrys aestivus	Colubridae	No
Pantherophis guttatus	Colubridae	No
Pantherophis obsoleta	Colubridae	No
Philothamnus irregularis	Colubridae	No
Pituophis catenifer	Colubridae	No
Pituophis melanoleucus	Colubridae	No
Ptyas mucosa	Colubridae	Yes
Rhinocheilus lecontei	Colubridae	Yes
Thelotornis capensis	Colubridae	Yes
Thelotornis kirtlandii	Colubridae	Yes
Thelotornis mossambicanus	Colubridae	No
Zamenis longissimus	Colubridae	Yes
Zamenis scalaris	Colubridae	No
Alsophis rijgersmaei	Dipsadidae	No
Alsophis rufventris	Dipsadidae	No
Boiruna maculata	Dipsadidae	Yes
Borikenophis portoricensis	Dipsadidae	Yes
Clelia clelia	Dipsadidae	Yes
Coniophanes fissidens	Dipsadidae	Yes
Coniophanes imperialis	Dipsadidae	Yes
Cubophis cantherigerus	Dipsadidae	Yes
Cubophis vudii	Dipsadidae	No
Diadophis punctatus	Dipsadidae	Yes
Erythrolamprus miliaris	Dipsadidae	Yes
Helicops infrataeniatus	Dipsadidae	No
Heterodon kennerlyi	Dipsadidae	Yes
Heterodon nasicus	Dipsadidae	No
Hydrodynastes gigas	Dipsadidae	Yes
Leptodeira annulata	Dipsadidae	Yes
Leptodeira maculata	Dipsadidae	Yes
Lygophis lineatus	Dipsadidae	No
Mesotes rutilus	Dipsadidae	No
Oxyrhopus clathratus	Dipsadidae	No
Oxyrhopus trigeminus	Dipsadidae	Yes
Paraphimophis rusticus	Dipsadidae	Yes
Philodryas chamissonis	Dipsadidae	No
Philodryas nattereri	Dipsadidae	Yes
Philodryas patagoniensis	Dipsadidae	Yes
Pseudalsophis occidentalis	Dipsadidae	No
Pseudoboa neuwiedii	Dipsadidae	Yes
Siphlophis compressus	Dipsadidae	Yes
Thamnodynastes pallidus	Dipsadidae	No
Thamnodynastes phoenix	Dipsadidae	No
Xenodon dorbignyi	Dipsadidae	No
Xenodon merremii	Dipsadidae	Yes
Acanthophis pyrrhus	Elapidae	No
Aspidelaps lubricus	Elapidae	Yes
Austrelaps ramsayi	Elapidae	Yes
Austrelaps superbus	Elapidae	Yes
Bungarus caeruleus	Elapidae	Yes
Bungarus multicinctus	Elapidae	Yes
Cryptophis nigrescens	Elapidae	Yes
Demansia psammophis	Elapidae	No
Dendroaspis viridis	Elapidae	No
Elapsoidea semiannulata	Elapidae	No
Hemachatus haemachatus	Elapidae	Yes
Hemiaspis signata	Elapidae	No
Micropechis ikaheka	Elapidae	Yes
Micrurus altirostris	Elapidae	Yes
Micrurus circinalis	Elapidae	Yes
Micrurus corallinus	Elapidae	Yes
Micrurus diastema	Elapidae	Yes
Micrurus diutius	Elapidae	Yes
Micrurus fulvius	Elapidae	Yes
Micrurus ibiboboca	Elapidae	Yes
Micrurus lemniscatus	Elapidae	Yes
Micrurus nigrocinctus	Elapidae	Yes
Micrurus psyches	Elapidae	No
Micrurus pyrrhocryptus	Elapidae	Yes
Micrurus tener	Elapidae	Yes
Naja anchietae	Elapidae	Yes
Naja annulifera	Elapidae	Yes
Naja haje	Elapidae	Yes
Naja melanoleuca	Elapidae	Yes
Naja mossambica	Elapidae	Yes
Naja naja	Elapidae	Yes
Naja nivea	Elapidae	Yes
Naja subfulva	Elapidae	Yes
Notechis scutatus	Elapidae	No
Ophiophagus hannah	Elapidae	Yes
Pseudechis australis	Elapidae	Yes
Pseudechis guttatus	Elapidae	Yes
Pseudechis porphyriacus	Elapidae	Yes
Pseudonaja affinis affinis	Elapidae	Yes
Pseudonaja textilis	Elapidae	Yes
Sinomicrurus macclellandi	Elapidae	Yes
Suta flagellum	Elapidae	No
Suta gouldii	Elapidae	Yes
Suta monachus	Elapidae	No
Suta nigriceps	Elapidae	Yes
Suta suta	Elapidae	No
Eryx colubrinus	Erycidae	No
Limaformosa capensis	Lamprophiidae	Yes
Lycophidion capense	Lamprophiidae	No
Mehelya stenophthalmus	Lamprophiidae	Yes
Natrix maura	Natricidae	No
Natrix natrix	Natricidae	No
Nerodia sipedon	Natricidae	Yes
Rhabdophis tigrinus	Natricidae	No
Thamnophis elegans	Natricidae	Yes
Thamnophis saurita	Natricidae	No
Thamnophis scaliger	Natricidae	No
Thamnophis sirtalis	Natricidae	Yes
Tropidoclonion lineatum	Natricidae	No
Malpolon moilensis	Psammophiidae	No
Malpolon monspessulanus	Psammophiidae	Yes
Psammophis phillipsii	Psammophiidae	Yes
Duberria lutrix	Pseudoxyrhophiidae	No
Antaresia maculosa	Pythonidae	Yes
Aspidites melanocephalus	Pythonidae	No
Morelia viridis	Pythonidae	No
Python molurus	Pythonidae	Yes
Python natalensis	Pythonidae	No
Python regius	Pythonidae	No
Sanzinia madagascariensis	Sanziniidae	No
Tropidophis haetianus	Tropidophiidae	No
Agkistrodon bilineatus	Viperidae	No
Agkistrodon conanti	Viperidae	Yes
Agkistrodon contortrix	Viperidae	Yes
Agkistrodon piscivorus	Viperidae	Yes
Atheris squamigera	Viperidae	Yes
Bitis arietans	Viperidae	Yes
Bitis caudalis	Viperidae	No
Bitis gabonica	Viperidae	No
Bitis schneideri	Viperidae	No
Bothriechis nigroadspersus	Viperidae	No
Bothriechis nigroviridis	Viperidae	No
Bothrops alternatus	Viperidae	Yes
Bothrops asper	Viperidae	Yes
Bothrops atrox	Viperidae	Yes
Bothrops insularis	Viperidae	No
Bothrops jararaca	Viperidae	No
Bothrops moojeni	Viperidae	Yes
Calloselasma rhodostoma	Viperidae	Yes
Craspedocephalus trigonocephalus	Viperidae	No
Crotalus aquilus	Viperidae	Yes
Crotalus atrox	Viperidae	No
Crotalus cerastes laterorepens	Viperidae	Yes
Crotalus ericsmithi	Viperidae	No
Crotalus helleri	Viperidae	No
Crotalus lepidus klauberi	Viperidae	Yes
Crotalus polystictus	Viperidae	Yes
Crotalus pricei	Viperidae	No
Crotalus stephensi x pyrrhus	Viperidae	No
Crotalus triseriatus	Viperidae	No
Crotalus viridis	Viperidae	No
Daboia russelii	Viperidae	Yes
Daboia siamensis	Viperidae	No
Echis carinatus	Viperidae	No
Echis pyramidum	Viperidae	No
Gloydius halys	Viperidae	Yes
Macrovipera lebetinus	Viperidae	No
Metlapilcoatlus nummifer	Viperidae	No
Porthidium nasutum	Viperidae	No
Proatheris superciliaris	Viperidae	No
Protobothrops flavoviridis	Viperidae	Yes
Sistrurus catenatus	Viperidae	Yes
Sistrurus miliarius	Viperidae	Yes
Vipera ammodytes	Viperidae	Yes
Vipera aspis	Viperidae	No
Vipera latastei	Viperidae	Yes
Vipera ursinii	Viperidae	No
